# Supplementary material for: Diethyl 2-[(2-benzyl-1-phenyl­sulfonyl-1H-indol-3-yl)methyl­ene]malonate
Source: Acta Crystallogr Sect E Struct Rep Online. 2008 Dec 3;65(Pt 1):o12. doi: 10.1107/S160053680804004X (PMC2967933; doi:10.1107/S160053680804004X)
Supplement: Supplementary file 2 [file e-65-00o12-Isup2.hkl]

#
# h,k,l, Fc-squared, Fo-squared, sigma(Fo-squared) and status flag
#
data_I
_shelx_title ' vdt1 in P 21/n'
_shelx_refln_list_code          4
_shelx_F_calc_maximum      231.12
_exptl_crystal_F_000      1088.00
_reflns_d_resolution_high  0.7134
 
loop_
 _symmetry_equiv_pos_as_xyz
 'x, y, z'
 '-x+1/2, y+1/2, -z+1/2'
 '-x, -y, -z'
 'x-1/2, -y-1/2, z-1/2'
 
_cell_length_a    10.8280
_cell_length_b    13.7762
_cell_length_c    17.6832
_cell_angle_alpha  90.000
_cell_angle_beta   91.341
_cell_angle_gamma  90.000
 
_shelx_F_squared_multiplier     1.000
 
loop_
 _refln_index_h
 _refln_index_k
 _refln_index_l
 _refln_F_squared_calc
 _refln_F_squared_meas
 _refln_F_squared_sigma
 _refln_observed_status
   2   0   0      303.53      323.99      4.18 o
   4   0   0     1820.43     1679.74     18.95 o
   6   0   0     3458.65     3801.08     44.93 o
   8   0   0      247.89      264.53      5.91 o
  10   0   0      128.24      132.00      6.75 o
  12   0   0      224.26      252.06     15.82 o
  14   0   0       26.97       33.08     10.84 o
   1   1   0        0.05       -1.62      1.62 o
   2   1   0     9567.50     9889.88     86.16 o
   3   1   0     5513.42     5682.46     44.03 o
   4   1   0      100.72      101.46      1.86 o
   5   1   0     1039.30     1013.30      9.45 o
   6   1   0       66.61       74.15      1.97 o
   7   1   0      271.65      286.79      4.30 o
   8   1   0        9.27        8.26      1.33 o
   9   1   0      272.99      279.40      5.08 o
  10   1   0        3.02       -1.02      2.32 o
  11   1   0        7.49        5.52      3.30 o
  12   1   0       20.65       19.09      3.80 o
  13   1   0        5.96        3.32      5.77 o
  14   1   0       11.95        8.69      6.33 o
  15   1   0       10.44        5.64      6.72 o
   0   2   0     4390.23     4446.43     56.21 o
   1   2   0      566.85      680.97      6.01 o
   2   2   0    13572.18    13193.23    102.50 o
   3   2   0     7252.77     7241.53     60.98 o
   4   2   0     3807.98     4136.13     33.98 o
   5   2   0      755.81      738.63      6.96 o
   6   2   0      961.35     1024.19      9.06 o
   7   2   0       13.42       14.32      1.21 o
   8   2   0       83.54       83.71      2.41 o
   9   2   0       49.67       55.36      2.57 o
  10   2   0      534.04      500.03      9.51 o
  11   2   0        0.08        3.91      2.80 o
  12   2   0       62.59       72.78      5.14 o
  13   2   0        4.96        4.31      3.80 o
  14   2   0        7.58       -0.76      5.57 o
  15   2   0        0.46       -6.08      6.08 o
   1   3   0     2165.41     2093.41     17.46 o
   2   3   0     3070.65     3004.65     24.89 o
   3   3   0        0.67        3.83      0.63 o
   4   3   0     1409.90     1489.04     13.58 o
   5   3   0      141.51      169.98      2.67 o
   6   3   0      352.42      331.99      4.34 o
   7   3   0        9.28        6.02      1.06 o
   8   3   0     1513.18     1483.41     14.02 o
   9   3   0      388.84      386.11      7.84 o
  10   3   0       15.31       20.51      2.66 o
  11   3   0        7.17        5.39      2.90 o
  12   3   0        0.05       -1.17      3.02 o
  13   3   0        6.64       12.35      3.76 o
  14   3   0        0.40       -6.32     15.31 o
   0   4   0     7913.85     8223.14    114.30 o
   1   4   0     7688.90     7488.99     66.19 o
   2   4   0      125.96      142.23      2.43 o
   3   4   0      323.74      240.25      3.08 o
   4   4   0      169.34      216.04      3.04 o
   5   4   0       53.78       52.54      1.74 o
   6   4   0      851.23      933.84     10.10 o
   7   4   0      237.44      225.80      4.58 o
   8   4   0       83.73       67.02      2.32 o
   9   4   0      219.92      207.28      4.54 o
  10   4   0        4.49        1.23      2.34 o
  11   4   0       35.03       38.19      3.66 o
  12   4   0        8.68        3.49      3.19 o
  13   4   0       23.82       28.48      4.46 o
  14   4   0        0.06       -4.91      5.01 o
   1   5   0        0.23       -0.74      0.74 o
   2   5   0      339.44      379.33      4.54 o
   3   5   0     1347.42     1248.30     12.07 o
   4   5   0     2055.98     2122.02     20.91 o
   5   5   0      249.43      253.55      3.60 o
   6   5   0      492.18      510.59      5.77 o
   7   5   0      125.96      122.97      2.49 o
   8   5   0       38.18       31.79      2.04 o
   9   5   0       33.59       31.44      2.12 o
  10   5   0       18.97       10.92      2.67 o
  11   5   0       35.83       23.33      4.89 o
  12   5   0        6.52        2.85      3.31 o
  13   5   0        2.22        1.42      4.92 o
  14   5   0        0.58        2.71      5.17 o
   0   6   0     1999.08     1897.88     28.33 o
   1   6   0     1273.55     1273.37     12.56 o
   2   6   0     1619.17     1812.87     17.28 o
   3   6   0        2.05        0.13      0.81 o
   4   6   0     2702.29     2837.35     26.16 o
   5   6   0       47.95       41.95      1.49 o
   6   6   0       90.58       98.67      2.23 o
   7   6   0       37.30       37.48      1.63 o
   8   6   0        0.00        0.56      1.47 o
   9   6   0       79.64       74.63      2.78 o
  10   6   0      185.66      220.56      5.71 o
  11   6   0       23.77       22.13      2.89 o
  12   6   0       41.62       44.88      5.65 o
  13   6   0       95.01       97.73     11.76 o
  14   6   0        0.67       -0.72      9.91 o
   1   7   0      630.24      697.16      7.78 o
   2   7   0      147.97      134.27      2.73 o
   3   7   0      140.55      177.23      3.21 o
   4   7   0     1974.77     2045.65     19.43 o
   5   7   0      678.39      694.29      7.62 o
   6   7   0       76.15       77.10      2.28 o
   7   7   0      935.03      932.20     12.99 o
   8   7   0      177.76      179.91      5.36 o
   9   7   0       47.64       60.38      5.28 o
  10   7   0        8.25        7.12      2.30 o
  11   7   0       40.04       42.17      6.62 o
  12   7   0        3.10       -0.08      6.47 o
  13   7   0        1.77        7.04      9.09 o
  14   7   0        0.00        0.41     10.02 o
   0   8   0        3.07        7.20      1.81 o
   1   8   0     3087.71     3402.44     31.54 o
   2   8   0      817.63      731.88      8.34 o
   3   8   0      151.47      173.86      3.42 o
   4   8   0       36.54       31.27      1.42 o
   5   8   0        0.65       -1.10      1.10 o
   6   8   0       59.63       64.07      2.88 o
   7   8   0      122.80      142.61      9.37 o
   8   8   0      482.86      481.74     12.88 o
   9   8   0        6.61        7.41      4.11 o
  10   8   0       33.20       29.60      5.08 o
  11   8   0        4.71        3.24      6.36 o
  12   8   0        9.89       10.30      7.11 o
  13   8   0        3.29       11.46     10.58 o
   1   9   0       17.36       15.91      1.97 o
   2   9   0      318.63      333.79      5.26 o
   3   9   0        1.66       -0.89      1.35 o
   4   9   0      290.51      276.14      4.25 o
   5   9   0     1248.77     1255.85     15.04 o
   6   9   0      518.88      508.44     15.00 o
   7   9   0      294.14      290.93     11.35 o
   8   9   0       20.10       17.46      7.71 o
   9   9   0        0.36        2.25      3.92 o
  10   9   0       18.98       22.98      5.18 o
  11   9   0       17.56       18.30      6.02 o
  12   9   0       22.79       30.64      8.32 o
  13   9   0        0.10       -2.36      9.40 o
   0  10   0      208.06      183.93      6.94 o
   1  10   0      163.07      147.21      4.53 o
   2  10   0      732.92      761.16     10.18 o
   3  10   0        0.23       -0.59      1.63 o
   4  10   0      784.03      764.16     10.36 o
   5  10   0        5.19       -1.56      1.56 o
   6  10   0       51.93       56.92      6.07 o
   7  10   0       92.04       89.01      8.00 o
   8  10   0       25.43       21.86      5.35 o
   9  10   0        4.87       14.09      4.69 o
  10  10   0        5.00        9.83      4.73 o
  11  10   0        9.90       15.27      6.17 o
  12  10   0       15.51       -2.00      9.61 o
   1  11   0      177.63      183.89      4.56 o
   2  11   0       63.56       59.08      3.13 o
   3  11   0      720.24      708.06     11.24 o
   4  11   0       32.80       37.73      2.85 o
   5  11   0        0.36        0.95      2.88 o
   6  11   0       28.24       36.86      5.66 o
   7  11   0       16.86       13.86      4.96 o
   8  11   0      118.53      119.57      8.82 o
   9  11   0       58.87       71.05      6.64 o
  10  11   0        9.63       12.28      6.08 o
  11  11   0        0.59        9.52      6.64 o
  12  11   0        5.33       19.26     11.46 o
   0  12   0      312.86      303.29     11.75 o
   1  12   0       60.93       54.34      3.78 o
   2  12   0        7.07       15.64      3.24 o
   3  12   0      128.68      127.52      4.53 o
   4  12   0       21.24       24.25      2.39 o
   5  12   0        2.02        3.75      2.08 o
   6  12   0       14.15        8.44      4.77 o
   7  12   0        3.99       -5.16      5.25 o
   8  12   0      164.22      199.39     11.39 o
   9  12   0       38.27       50.49      7.26 o
  10  12   0        5.97        9.20      8.14 o
  11  12   0        0.30        7.22      7.36 o
   1  13   0        7.63        8.69      3.45 o
   2  13   0      232.98      227.88      7.50 o
   3  13   0      133.59      125.93      5.55 o
   4  13   0       48.61       56.32      3.94 o
   5  13   0       27.54       43.21      6.94 o
   6  13   0      146.34      149.34      9.48 o
   7  13   0       13.67       16.90      5.59 o
   8  13   0      108.39      124.05     11.93 o
   9  13   0        8.03       14.29      7.35 o
  10  13   0       34.78       25.75     14.00 o
  11  13   0        0.35       -4.27      7.46 o
   0  14   0       22.03        5.29      4.92 o
   1  14   0        2.16       -2.99      3.13 o
   2  14   0      141.40      166.17      6.80 o
   3  14   0        1.51        3.36      2.81 o
   4  14   0        0.76        1.78      2.39 o
   5  14   0        9.65        5.10      5.57 o
   6  14   0       30.84       38.17     11.35 o
   7  14   0        8.91       14.28      9.76 o
   8  14   0        9.07        5.80      9.30 o
   9  14   0        3.40       12.69     10.74 o
  10  14   0        0.42       -8.89      8.89 o
   1  15   0       46.02       57.17      4.83 o
   2  15   0        9.04        8.46      3.34 o
   3  15   0       18.71       21.62      3.56 o
   4  15   0        0.25        5.10      3.61 o
   5  15   0        6.70        1.75      7.96 o
   6  15   0       85.84      133.20     16.85 o
   7  15   0       22.29       17.31     10.74 o
   8  15   0       31.84       52.40     13.72 o
   9  15   0        0.31        1.64     10.53 o
   0  16   0        5.76        6.81      5.15 o
   1  16   0       71.70       83.03      5.42 o
   2  16   0        2.25       -3.97      4.62 o
   3  16   0       27.10       33.21      8.24 o
   4  16   0       13.33       18.33      4.09 o
   5  16   0        0.31       -2.72      8.73 o
   6  16   0       40.53       48.80     12.94 o
   7  16   0       24.94       15.51     11.04 o
   8  16   0        0.29        9.81     11.61 o
   1  17   0        3.96        2.06      3.75 o
   2  17   0        0.34        6.10      4.59 o
   3  17   0       17.13       24.42      5.26 o
   4  17   0       30.29       40.77      5.27 o
   5  17   0        0.64        0.21      9.09 o
   6  17   0        4.23        8.63     10.99 o
   7  17   0        4.26       -1.18     10.79 o
   0  18   0       56.94       69.09     11.92 o
   1  18   0        0.00        9.08     11.51 o
   2  18   0        0.12       -4.25      4.81 o
   3  18   0        2.28        4.94      4.67 o
   4  18   0        0.56        5.70      9.91 o
   5  18   0        0.39       17.16     10.74 o
   1  19   0        3.56        7.03      6.01 o
   2  19   0       13.95       12.31      6.91 o
 -15   0   1       24.91       25.68     10.94 o
 -13   0   1       59.22       55.25      6.98 o
 -11   0   1        1.20        1.24      4.85 o
  -9   0   1        0.62       -0.54      1.83 o
  -7   0   1      889.45      882.89     13.79 o
  -5   0   1      919.23      867.13     12.71 o
  -3   0   1       54.33       54.23      2.11 o
  -1   0   1     8749.82     6532.56    328.81 o
   1   0   1      905.67      724.41     19.60 o
   3   0   1      305.43      314.68      4.48 o
   5   0   1      877.45      779.88     10.08 o
   7   0   1      861.26      793.81     15.12 o
   9   0   1      344.04      321.16      8.58 o
  11   0   1       60.21       50.51     11.43 o
  13   0   1       30.61       43.51     10.84 o
  15   0   1       15.77       19.83     10.74 o
 -15   1   1        2.08        4.64      6.72 o
 -14   1   1       26.43       23.33      7.06 o
 -13   1   1       19.76       28.35      4.95 o
 -12   1   1       60.28       71.29      5.12 o
 -11   1   1       11.69       16.74      3.55 o
 -10   1   1      103.12      105.90      4.91 o
  -9   1   1      630.25      616.93      7.67 o
  -8   1   1        6.40        4.40      1.24 o
  -7   1   1       30.88       42.98      1.71 o
  -6   1   1       61.65       90.90      2.17 o
  -5   1   1     1112.50     1193.32     10.81 o
  -4   1   1     3046.25     3213.04     26.58 o
  -3   1   1       92.58       85.29      1.52 o
  -2   1   1     3733.65     3840.52     30.32 o
  -1   1   1     3007.95     2950.46     78.95 o
   1   1   1      295.14      233.37      4.31 o
   2   1   1     6749.53     6763.62     48.69 o
   3   1   1     2907.62     2749.31     21.06 o
   4   1   1      365.40      309.08      3.51 o
   5   1   1       59.16       60.77      1.66 o
   6   1   1      575.45      586.03      6.14 o
   7   1   1        8.28        5.83      1.11 o
   8   1   1        9.13        3.27      1.32 o
   9   1   1        9.93        4.99      2.07 o
  10   1   1       24.40       22.77      3.04 o
  11   1   1       11.29        9.79      3.12 o
  12   1   1      125.76      121.91      6.39 o
  13   1   1        4.18       -1.60      5.76 o
  14   1   1       13.32       23.72      7.27 o
  15   1   1        0.90       -4.34      6.32 o
 -15   2   1        0.59       -2.41      6.05 o
 -14   2   1        5.46       -2.92      5.32 o
 -13   2   1        6.70        5.97      5.41 o
 -12   2   1        0.95       -1.00      3.03 o
 -11   2   1      149.61      138.96      5.71 o
 -10   2   1      460.82      450.36      9.75 o
  -9   2   1       83.92       71.63      2.66 o
  -8   2   1      629.01      628.04      7.35 o
  -7   2   1      206.99      201.38      3.28 o
  -6   2   1      496.06      602.06      6.71 o
  -5   2   1      122.02      142.90      2.39 o
  -4   2   1     4924.32     5031.27     42.77 o
  -3   2   1     1906.09     1876.77     15.73 o
  -2   2   1     1253.37     1197.96     11.40 o
  -1   2   1     8143.59     8025.89     77.43 o
   0   2   1      478.32      565.91      5.26 o
   1   2   1       21.23       12.41      0.84 o
   2   2   1    26049.44    26180.97    194.49 o
   3   2   1      743.83      792.07      6.78 o
   4   2   1     4196.20     4211.52     34.46 o
   5   2   1       20.68       10.73      0.98 o
   6   2   1       75.05       67.32      1.88 o
   7   2   1       17.41        7.00      1.14 o
   8   2   1      203.60      214.86      3.69 o
   9   2   1      379.07      383.53      6.14 o
  10   2   1       45.01       51.87      4.07 o
  11   2   1       31.92       35.12      3.69 o
  12   2   1        7.31        3.12      3.37 o
  13   2   1       20.48       25.37      7.55 o
  14   2   1        1.68        4.98      5.94 o
  15   2   1        0.23       -2.06      6.47 o
 -14   3   1       17.11       22.26      6.25 o
 -13   3   1       51.58       59.22      5.30 o
 -12   3   1       64.18       71.21      4.88 o
 -11   3   1       50.54       45.54      3.82 o
 -10   3   1       79.67       70.98      4.12 o
  -9   3   1      266.20      281.86      5.27 o
  -8   3   1       82.62       74.25      2.43 o
  -7   3   1       13.11        9.87      1.22 o
  -6   3   1      893.86     1024.97      9.85 o
  -5   3   1      206.17      193.80      2.71 o
  -4   3   1     2091.60     2143.28     18.05 o
  -3   3   1    12667.44    12850.18    104.57 o
  -2   3   1     4448.86     4360.93     41.51 o
  -1   3   1     2241.30     2146.15     17.95 o
   0   3   1     4978.65     4815.88     40.82 o
   1   3   1    27495.88    27398.93    229.93 o
   2   3   1    13312.26    13929.74    116.84 o
   3   3   1     3248.26     3165.37     26.36 o
   4   3   1     6175.97     6329.02     56.58 o
   5   3   1      257.08      217.40      3.11 o
   6   3   1      424.34      405.17      5.25 o
   7   3   1      727.44      737.52      7.82 o
   8   3   1      109.18      124.21      2.99 o
   9   3   1       44.39       53.06      2.56 o
  10   3   1       25.08       21.85      2.97 o
  11   3   1       11.67        9.36      3.35 o
  12   3   1        0.33       -2.96      2.96 o
  13   3   1       68.51       72.15      7.27 o
  14   3   1        5.80       -4.06      5.67 o
 -14   4   1        1.64        0.18      5.07 o
 -13   4   1       14.30        8.95      5.50 o
 -12   4   1        0.36       -0.37      3.24 o
 -11   4   1        4.26        3.55      2.73 o
 -10   4   1        0.03       -2.31      2.31 o
  -9   4   1      195.12      180.40      3.84 o
  -8   4   1      493.89      540.07      6.93 o
  -7   4   1       20.15       19.24      1.28 o
  -6   4   1      274.67      269.57      3.85 o
  -5   4   1      888.13      978.43      9.34 o
  -4   4   1     2292.65     2297.85     20.19 o
  -3   4   1      891.94      975.57     12.66 o
  -2   4   1       41.10       41.18      1.06 o
  -1   4   1      754.99      839.68      8.30 o
   0   4   1     2438.64     2752.02     26.28 o
   1   4   1     1777.83     1779.00     17.45 o
   2   4   1     6967.89     7071.62     62.65 o
   3   4   1      469.83      499.60      5.68 o
   4   4   1      718.93      769.96      8.62 o
   5   4   1       74.85       71.49      1.97 o
   6   4   1      478.03      472.30      5.73 o
   7   4   1       50.55       65.11      2.11 o
   8   4   1      142.73      147.93      3.34 o
   9   4   1        1.35       -2.04      2.04 o
  10   4   1       14.35        9.50      2.46 o
  11   4   1       30.22       29.62      4.30 o
  12   4   1        2.80       -1.24      3.03 o
  13   4   1       44.98       42.50      4.96 o
  14   4   1       16.88       16.70     10.99 o
 -14   5   1        0.11       -0.94      5.50 o
 -13   5   1        0.50       -0.70      8.32 o
 -12   5   1        5.05       -0.61      2.70 o
 -11   5   1      207.51      214.74      6.39 o
 -10   5   1      259.43      245.71      5.57 o
  -9   5   1      100.46       86.05      3.67 o
  -8   5   1     1181.73     1188.57     12.56 o
  -7   5   1      450.50      445.70      5.23 o
  -6   5   1      317.81      353.83      4.20 o
  -5   5   1      836.98      811.99      8.89 o
  -4   5   1      512.52      510.80      8.03 o
  -3   5   1        4.61        9.98      1.03 o
  -2   5   1        4.94        6.85      0.78 o
  -1   5   1     5896.84     5821.97     51.85 o
   0   5   1      246.26      262.76      3.68 o
   1   5   1       39.04       43.32      1.75 o
   2   5   1     1255.12     1407.22     13.64 o
   3   5   1      712.07      862.23      9.01 o
   4   5   1     1827.32     2029.29     20.30 o
   5   5   1      254.93      193.20      4.49 o
   6   5   1       48.39       40.31      1.90 o
   7   5   1      206.93      198.84      4.46 o
   8   5   1        0.52       -0.56      1.38 o
   9   5   1      127.87      140.84      4.69 o
  10   5   1      159.00      147.93      5.27 o
  11   5   1       97.48      117.55      5.36 o
  12   5   1        2.97       -3.44      3.44 o
  13   5   1       12.30       11.16      3.74 o
  14   5   1        0.70       -3.58      4.96 o
 -14   6   1        1.72       -3.18     10.43 o
 -13   6   1       10.95        6.16      9.81 o
 -12   6   1        0.25        4.01      8.58 o
 -11   6   1       25.68       28.23      3.48 o
 -10   6   1       69.46       81.45      2.99 o
  -9   6   1        0.07       -0.58      1.36 o
  -8   6   1      533.26      535.34     10.87 o
  -7   6   1      474.96      459.51      9.44 o
  -6   6   1        0.07        0.24      1.61 o
  -5   6   1      227.92      212.90      5.32 o
  -4   6   1      865.39      937.78     12.97 o
  -3   6   1      306.14      324.28      3.91 o
  -2   6   1     1281.90     1337.11     13.07 o
  -1   6   1      207.42      196.72      3.07 o
   0   6   1     1703.37     1716.72     17.28 o
   1   6   1     4778.32     5206.40     49.22 o
   2   6   1      273.86      197.53      3.35 o
   3   6   1      606.99      616.44      7.03 o
   4   6   1     2071.82     1878.05     18.00 o
   5   6   1      951.29      995.33     10.45 o
   6   6   1      306.90      323.43      4.59 o
   7   6   1       74.62       63.19      2.99 o
   8   6   1      250.35      236.33      5.88 o
   9   6   1       78.90       79.71      3.36 o
  10   6   1      258.92      264.97      6.84 o
  11   6   1        4.11       11.29      3.04 o
  12   6   1        1.39        1.02      4.78 o
  13   6   1        2.27        6.11      5.78 o
  14   6   1        3.35        9.34      4.95 o
 -14   7   1        3.71       25.38     13.00 o
 -13   7   1       30.43       16.34     10.38 o
 -12   7   1        3.85       -0.72      8.73 o
 -11   7   1        0.80       -4.28      4.28 o
 -10   7   1       40.17       30.94      6.47 o
  -9   7   1       33.08       43.38      5.16 o
  -8   7   1      312.97      303.94     11.58 o
  -7   7   1       23.30       20.03      2.82 o
  -6   7   1      204.94      201.03      7.85 o
  -5   7   1        2.12        1.84      1.49 o
  -4   7   1      126.94      135.97      4.29 o
  -3   7   1     1084.33      994.68     10.71 o
  -2   7   1      356.07      400.20      5.05 o
  -1   7   1      640.41      636.53      7.22 o
   0   7   1      152.42      187.20      3.42 o
   1   7   1      505.26      476.29      6.20 o
   2   7   1       12.78       11.19      1.27 o
   3   7   1       11.80        1.93      1.14 o
   4   7   1      210.52      197.34      3.41 o
   5   7   1       23.92       17.19      1.33 o
   6   7   1      138.45      148.86      3.10 o
   7   7   1      242.17      224.59      5.87 o
   8   7   1       11.76        4.63      1.57 o
   9   7   1        2.21        4.02      2.49 o
  10   7   1       11.40       10.34      2.81 o
  11   7   1        2.64        3.85      2.37 o
  12   7   1       32.82       31.73      4.65 o
  13   7   1       27.02       36.10      7.55 o
  14   7   1        0.86       -7.60      7.60 o
 -13   8   1        6.65       14.38     10.94 o
 -12   8   1        0.38        3.24      6.99 o
 -11   8   1       15.70        3.61      6.61 o
 -10   8   1       44.24       48.12      5.62 o
  -9   8   1      148.73      181.51      8.30 o
  -8   8   1       15.28       11.84      5.00 o
  -7   8   1       16.03       11.22      4.22 o
  -6   8   1      541.15      521.74     11.26 o
  -5   8   1        5.54        0.14      2.78 o
  -4   8   1       41.99       46.33      2.00 o
  -3   8   1      113.77      108.86      2.56 o
  -2   8   1       44.78       47.25      1.85 o
  -1   8   1     1392.92     1448.13     14.59 o
   0   8   1       10.92       14.72      1.47 o
   1   8   1      622.27      561.48      7.25 o
   2   8   1      174.41      184.73      3.55 o
   3   8   1      197.71      204.40      3.86 o
   4   8   1      765.46      730.13      8.28 o
   5   8   1      842.64      794.28      9.27 o
   6   8   1       19.31       10.22      1.71 o
   7   8   1      103.20       98.34      3.41 o
   8   8   1      185.86      208.00      4.16 o
   9   8   1       16.66       17.99      1.94 o
  10   8   1        1.32       -2.07      3.92 o
  11   8   1       12.13       13.34      5.89 o
  12   8   1        0.41       -0.23      6.41 o
  13   8   1        4.78       -1.08     10.22 o
 -13   9   1        0.04        7.40     10.27 o
 -12   9   1       26.66       45.49      9.28 o
 -11   9   1        0.37        3.90     11.20 o
 -10   9   1        4.54        5.18      4.31 o
  -9   9   1       74.55       83.15      6.34 o
  -8   9   1        0.06       12.97      5.49 o
  -7   9   1      228.38      249.26     10.70 o
  -6   9   1      970.49      952.93     17.92 o
  -5   9   1       67.48       66.61      3.99 o
  -4   9   1      371.65      357.60      6.19 o
  -3   9   1     1343.40     1321.47     14.98 o
  -2   9   1     1549.89     1549.05     18.45 o
  -1   9   1      929.88      986.13     10.75 o
   0   9   1      370.81      316.06      5.12 o
   1   9   1        8.99        4.96      1.30 o
   2   9   1      162.56      159.47      3.62 o
   3   9   1        5.38        9.05      1.80 o
   4   9   1       28.54       29.71      1.69 o
   5   9   1      532.06      513.92      7.79 o
   6   9   1        0.14       -1.37      1.37 o
   7   9   1      125.08      164.81      4.07 o
   8   9   1       13.79        6.58      3.63 o
   9   9   1        1.89        0.20      3.68 o
  10   9   1      194.05      206.18      9.72 o
  11   9   1       25.34       28.24      6.50 o
  12   9   1       17.55       15.15     11.10 o
  13   9   1        7.81       13.10     11.35 o
 -12  10   1        0.14       20.14     11.81 o
 -11  10   1       51.07       69.04      8.10 o
 -10  10   1        1.25       -4.12      4.12 o
  -9  10   1      318.98      310.64     13.12 o
  -8  10   1       18.25       14.61      5.18 o
  -7  10   1        0.82       -2.26      4.02 o
  -6  10   1      181.68      198.20      9.64 o
  -5  10   1      126.95      111.18      7.12 o
  -4  10   1       61.72       64.75      2.99 o
  -3  10   1       80.67       93.41      2.86 o
  -2  10   1      173.90      161.76      3.97 o
  -1  10   1       11.54       16.20      2.02 o
   0  10   1      324.25      345.34      6.42 o
   1  10   1      240.73      230.32      4.82 o
   2  10   1       22.38       34.77      2.31 o
   3  10   1      483.39      480.11     11.23 o
   4  10   1        9.48        6.66      1.82 o
   5  10   1      372.82      375.00      6.36 o
   6  10   1      194.27      191.04      4.34 o
   7  10   1      136.32      122.80      9.40 o
   8  10   1       47.97       52.11      5.56 o
   9  10   1       12.61       12.89      4.45 o
  10  10   1        0.56        4.58      4.52 o
  11  10   1        0.31       18.00     10.74 o
  12  10   1        6.21       22.40     10.99 o
 -12  11   1        2.32        1.54     11.30 o
 -11  11   1        0.86        5.22      8.12 o
 -10  11   1        8.34        9.69      5.56 o
  -9  11   1        7.40       10.47      5.86 o
  -8  11   1      164.55      171.23     14.49 o
  -7  11   1        1.30        7.12      4.63 o
  -6  11   1       74.42       66.23      6.52 o
  -5  11   1      342.46      333.56     15.32 o
  -4  11   1      671.46      667.15      9.09 o
  -3  11   1      292.04      268.50      6.89 o
  -2  11   1      119.13      120.85      4.07 o
  -1  11   1      599.99      582.24      8.65 o
   0  11   1       51.47       56.64      3.35 o
   1  11   1        0.01       -1.71      1.71 o
   2  11   1        0.04       -3.03      3.03 o
   3  11   1      496.34      468.43      8.70 o
   4  11   1      365.15      331.64      6.16 o
   5  11   1        1.29       -1.39      1.39 o
   6  11   1       28.09       27.95      2.86 o
   7  11   1       19.53       24.55      5.59 o
   8  11   1        0.82       -2.00      3.94 o
   9  11   1       28.33       44.08      6.01 o
  10  11   1       17.83       30.92      8.39 o
  11  11   1        0.09       18.22      7.73 o
  12  11   1       10.55       21.63     10.22 o
 -11  12   1        0.64        0.40      6.79 o
 -10  12   1       36.55       40.12     15.00 o
  -9  12   1        0.13        6.00      6.72 o
  -8  12   1       80.56       83.18      8.20 o
  -7  12   1       53.18       55.42      6.93 o
  -6  12   1      124.70      114.45     10.95 o
  -5  12   1        7.80        8.95      4.58 o
  -4  12   1      154.50      161.95      3.89 o
  -3  12   1        4.43       -1.97      1.98 o
  -2  12   1      128.61      126.12      4.55 o
  -1  12   1        0.54        1.62      2.24 o
   0  12   1       26.18       24.09      4.26 o
   1  12   1      323.22      299.45      8.44 o
   2  12   1      497.28      502.90     10.48 o
   3  12   1      323.51      323.09      7.21 o
   4  12   1      406.35      408.99     10.63 o
   5  12   1       49.19       45.55      2.73 o
   6  12   1      403.68      398.83     14.13 o
   7  12   1        2.36        1.31      5.18 o
   8  12   1      309.29      317.48     11.59 o
   9  12   1       59.81       61.58      7.60 o
  10  12   1       10.71       30.16      8.22 o
  11  12   1       15.96       32.54      9.08 o
 -11  13   1        6.27       11.53      7.57 o
 -10  13   1       58.36       56.67     12.56 o
  -9  13   1        3.61       -1.94      6.45 o
  -8  13   1       47.06       54.53      9.65 o
  -7  13   1       90.83      107.55      8.71 o
  -6  13   1       42.73       35.46      6.38 o
  -5  13   1       12.25        2.11      5.92 o
  -4  13   1       59.97       71.80      4.43 o
  -3  13   1      125.54      128.00      4.67 o
  -2  13   1        7.23       11.81      3.64 o
  -1  13   1      816.10      779.39     15.49 o
   0  13   1       58.18       75.57      4.86 o
   1  13   1       33.01       37.81      4.06 o
   2  13   1       96.59       88.03      5.16 o
   3  13   1        5.01        4.52      3.09 o
   4  13   1        0.04       -0.67      2.65 o
   5  13   1       48.17       49.49      2.92 o
   6  13   1       12.27        1.33      6.09 o
   7  13   1        2.30        8.25      5.35 o
   8  13   1       66.64       84.57      8.49 o
   9  13   1       14.66       -1.35      6.10 o
  10  13   1        8.40       12.40      7.81 o
  11  13   1       12.77       -6.54      9.66 o
 -10  14   1       13.78       36.27     13.51 o
  -9  14   1       11.50       -0.10      9.76 o
  -8  14   1        8.18        7.60     10.79 o
  -7  14   1        2.62       -0.21      8.94 o
  -6  14   1       29.62       35.55     10.58 o
  -5  14   1        0.58        6.97      5.75 o
  -4  14   1       25.57       27.82      3.49 o
  -3  14   1       19.76       17.62      3.46 o
  -2  14   1       59.78       64.55      4.43 o
  -1  14   1       22.13       21.73      3.70 o
   0  14   1       22.27       12.73      3.54 o
   1  14   1        5.08       10.57      3.57 o
   2  14   1       44.84       40.36      4.23 o
   3  14   1        0.11        1.74      3.88 o
   4  14   1       13.41       15.02      4.03 o
   5  14   1        4.93        2.34      2.31 o
   6  14   1       57.27       67.24     12.84 o
   7  14   1        3.97        6.78      9.71 o
   8  14   1        0.74       10.10      6.31 o
   9  14   1        8.89        9.66     10.48 o
  10  14   1        1.08       -5.86      9.25 o
  -9  15   1       10.60       13.05     11.46 o
  -8  15   1        0.16       -8.73      8.73 o
  -7  15   1       12.04       32.93     12.23 o
  -6  15   1       23.11       20.34     10.07 o
  -5  15   1        2.36       -7.55      7.55 o
  -4  15   1       19.18       19.79      4.69 o
  -3  15   1       25.09       32.31      3.49 o
  -2  15   1        7.48        9.74      3.12 o
  -1  15   1       71.68       78.75      5.20 o
   0  15   1       72.89       75.94      5.26 o
   1  15   1       47.54       44.87      4.60 o
   2  15   1        0.13       -2.97      2.97 o
   3  15   1       46.96       48.28      4.31 o
   4  15   1       70.70       62.41      4.33 o
   5  15   1       70.63       76.64      5.82 o
   6  15   1        0.64       -6.11      8.73 o
   7  15   1        6.03       12.48     10.33 o
   8  15   1        0.76       13.87     11.10 o
   9  15   1        0.09       -8.32      8.32 o
  -8  16   1        3.72        5.34     10.84 o
  -7  16   1        8.24       31.49     12.38 o
  -6  16   1        4.66       -1.39      9.76 o
  -5  16   1        0.61       -7.55      7.55 o
  -4  16   1        1.00        1.59      8.17 o
  -3  16   1        0.56       -1.72      2.81 o
  -2  16   1        1.88        3.82      3.61 o
  -1  16   1        5.61        1.80      3.29 o
   0  16   1        8.70       10.76      3.68 o
   1  16   1       58.90       57.25      4.92 o
   2  16   1       25.35       30.31      4.72 o
   3  16   1        0.00       -1.08      3.70 o
   4  16   1        3.42        5.68      4.14 o
   5  16   1        3.29        6.83      9.25 o
   6  16   1        1.70        4.83      9.04 o
   7  16   1       55.00       44.59     13.15 o
   8  16   1        3.32       -4.06     10.27 o
  -7  17   1        0.01       12.64     11.51 o
  -6  17   1        9.02        5.65     11.15 o
  -5  17   1        0.43       -8.58      8.94 o
  -4  17   1        2.90        3.80      8.99 o
  -3  17   1       11.71        8.86      4.28 o
  -2  17   1        4.96       10.64      3.55 o
  -1  17   1       38.98       45.48      5.16 o
   0  17   1       10.13       16.81      5.91 o
   1  17   1       18.86       15.15      5.90 o
   2  17   1        0.86        2.61      6.10 o
   3  17   1        3.45        4.84      5.16 o
   4  17   1       29.50       38.84      5.49 o
   5  17   1       10.36        6.11      9.50 o
   6  17   1        0.66       -3.54      9.09 o
   7  17   1        4.34       -8.89      8.89 o
  -5  18   1       10.84        5.86     10.94 o
  -4  18   1        1.21        4.37      9.35 o
  -3  18   1        6.23        3.77      4.12 o
  -2  18   1        3.58        5.35      5.14 o
  -1  18   1       16.53       23.26      6.46 o
   0  18   1        0.08        0.25      5.66 o
   1  18   1        1.15        2.06      5.73 o
   2  18   1        2.04       -4.91      4.91 o
   3  18   1       27.30       49.70      6.53 o
   4  18   1        0.58       -4.03      4.03 o
   5  18   1        9.23       -1.59      9.40 o
  -2  19   1       27.21       26.60     14.69 o
  -1  19   1       23.25       15.28      6.29 o
   0  19   1       73.68       97.22      9.47 o
   1  19   1       11.40       10.42      6.54 o
   2  19   1        1.75        5.25      5.78 o
 -14   0   2       44.33       60.36     11.46 o
 -12   0   2       66.77       73.08      7.21 o
 -10   0   2      151.20      139.88      6.84 o
  -8   0   2      705.85      730.88     12.29 o
  -6   0   2     1148.02     1125.62     16.24 o
  -4   0   2     3126.89     2955.98     42.36 o
  -2   0   2    53414.82    50590.62    631.09 o
   0   0   2     9357.18     8803.63    315.04 o
   2   0   2      594.83      694.79      7.77 o
   4   0   2     6977.24     7355.88     77.58 o
   6   0   2      531.23      520.40      7.34 o
   8   0   2     1445.13     1355.71     25.33 o
  10   0   2       37.34       45.78      7.25 o
  12   0   2       62.29       54.15      7.23 o
  14   0   2        4.00       18.03     10.43 o
 -15   1   2        2.74        9.44      6.74 o
 -14   1   2        7.20       19.96      6.51 o
 -13   1   2       91.56      110.21      7.00 o
 -12   1   2        7.67        6.00      3.39 o
 -11   1   2       37.04       47.29      5.23 o
 -10   1   2       42.05       42.92      3.14 o
  -9   1   2        2.98       -1.45      1.45 o
  -8   1   2       69.61       84.58      2.39 o
  -7   1   2      869.34      949.33      9.38 o
  -6   1   2      101.91      127.61      2.48 o
  -5   1   2      804.23      827.94      7.89 o
  -4   1   2      256.53      291.52      3.70 o
  -3   1   2      148.11      192.85      2.54 o
  -2   1   2     9693.09     9579.12     81.27 o
  -1   1   2    16409.93    16277.65    140.23 o
   0   1   2     7980.50     8054.12     87.76 o
   1   1   2    11252.17    11092.13     79.62 o
   2   1   2       30.14       30.29      0.97 o
   3   1   2    11560.00    11307.11     83.49 o
   4   1   2      707.06      723.54      6.66 o
   5   1   2        3.46        0.69      0.81 o
   6   1   2     1238.62     1277.39     11.37 o
   7   1   2       44.19       58.54      1.94 o
   8   1   2      119.34      129.28      2.98 o
   9   1   2        6.78        4.22      1.77 o
  10   1   2      722.81      709.99     16.49 o
  11   1   2       75.45       91.16      5.99 o
  12   1   2        0.87       -2.33      3.09 o
  13   1   2       18.79       16.01      8.81 o
  14   1   2        0.39       -2.41      6.00 o
  15   1   2        4.60        3.79      6.83 o
 -15   2   2        0.64        6.48      7.27 o
 -14   2   2       26.42       35.67      7.94 o
 -13   2   2        1.70        6.52      3.59 o
 -12   2   2        0.01       -0.34      2.98 o
 -11   2   2       71.05       74.62      4.78 o
 -10   2   2       10.47        8.71      2.91 o
  -9   2   2       43.08       41.79      2.24 o
  -8   2   2       48.44       41.68      1.83 o
  -7   2   2        1.82        3.48      0.92 o
  -6   2   2      169.66      196.39      3.44 o
  -5   2   2     1092.10     1068.60     10.75 o
  -4   2   2     1152.86     1025.41      9.56 o
  -3   2   2      351.61      369.47      3.83 o
  -2   2   2      257.00      245.88      3.74 o
  -1   2   2      314.69      276.41      2.92 o
   0   2   2      114.45       70.81      1.05 o
   1   2   2      553.28      573.96      4.91 o
   2   2   2     4366.19     4500.80     33.94 o
   3   2   2      153.52      167.49      2.23 o
   4   2   2      603.94      647.86      6.25 o
   5   2   2        8.88        6.32      0.90 o
   6   2   2      423.90      392.72      4.93 o
   7   2   2       74.79       76.80      2.22 o
   8   2   2      425.00      393.76      5.69 o
   9   2   2      301.65      289.81      5.73 o
  10   2   2       18.63       15.72      2.53 o
  11   2   2       19.48       16.40      3.39 o
  12   2   2       16.77       13.43      3.68 o
  13   2   2        6.66        4.90      5.99 o
  14   2   2       21.41       25.08      7.21 o
 -14   3   2        0.36        1.70      8.30 o
 -13   3   2       47.57       37.57      4.74 o
 -12   3   2       62.76       83.18      4.95 o
 -11   3   2       13.18       10.54      2.89 o
 -10   3   2      531.91      532.30     10.63 o
  -9   3   2      205.30      199.24      3.99 o
  -8   3   2       42.18       40.17      1.80 o
  -7   3   2       81.96       99.80      2.24 o
  -6   3   2        6.88       -0.28      0.93 o
  -5   3   2     3636.03     3787.81     32.72 o
  -4   3   2      550.81      537.54      5.47 o
  -3   3   2        0.17       -1.25      1.25 o
  -2   3   2     2058.88     1893.52     23.06 o
  -1   3   2     2224.97     2134.36     17.95 o
   0   3   2    15834.54    15733.67    131.67 o
   1   3   2      126.98      102.68      1.70 o
   2   3   2     3530.23     3636.06     29.92 o
   3   3   2     2208.62     2601.00     22.77 o
   4   3   2      993.01      988.17      9.60 o
   5   3   2      992.31      977.59      9.38 o
   6   3   2      834.93      883.70      8.87 o
   7   3   2       63.67       60.02      2.00 o
   8   3   2        0.75       -0.57      1.38 o
   9   3   2       66.52       63.01      2.97 o
  10   3   2      123.51      124.12      4.58 o
  11   3   2        2.72        2.02      2.82 o
  12   3   2        1.13       -0.08      3.25 o
  13   3   2       55.63       55.14      5.71 o
  14   3   2       30.01       36.92      7.69 o
 -14   4   2        2.33        1.37      4.88 o
 -13   4   2        0.47        3.81      5.04 o
 -12   4   2       26.92       37.63      3.76 o
 -11   4   2       26.95       25.63      3.09 o
 -10   4   2      163.59      164.00      4.62 o
  -9   4   2        3.83        2.34      1.42 o
  -8   4   2      182.87      166.09      3.31 o
  -7   4   2       52.91       59.63      1.81 o
  -6   4   2      510.29      481.38      5.93 o
  -5   4   2       22.87       24.00      1.41 o
  -4   4   2      332.72      296.15      4.43 o
  -3   4   2     2072.43     2046.34     24.93 o
  -2   4   2        1.16        0.39      0.71 o
  -1   4   2      753.52      844.62      8.35 o
   0   4   2      480.67      486.62      5.61 o
   1   4   2     1010.44      975.90      9.67 o
   2   4   2     4119.41     4264.56     40.41 o
   3   4   2     1796.19     1815.30     16.43 o
   4   4   2       33.46       41.42      1.65 o
   5   4   2       29.35       33.97      1.95 o
   6   4   2       14.75       17.48      1.30 o
   7   4   2      417.68      405.62      5.51 o
   8   4   2      179.75      169.25      3.68 o
   9   4   2      304.27      300.13      5.71 o
  10   4   2       16.02       12.40      3.51 o
  11   4   2       12.72        9.57      3.17 o
  12   4   2       60.64       53.12      5.57 o
  13   4   2        3.00        0.11      3.62 o
  14   4   2        6.67        2.59      6.22 o
 -14   5   2       12.44       11.81     11.40 o
 -13   5   2        0.21       -0.96      3.64 o
 -12   5   2       16.84       17.59      4.33 o
 -11   5   2       85.75       79.37      3.93 o
 -10   5   2      288.41      284.48      6.02 o
  -9   5   2        1.84        1.65      1.23 o
  -8   5   2       23.04       29.54      2.00 o
  -7   5   2        2.75        2.10      1.83 o
  -6   5   2       23.67       25.70      1.77 o
  -5   5   2       17.41       17.27      2.21 o
  -4   5   2        0.28       -1.38      1.38 o
  -3   5   2        2.27        3.07      0.84 o
  -2   5   2      464.86      512.45      7.42 o
  -1   5   2      329.33      439.13      5.00 o
   0   5   2     1303.80     1450.52     14.67 o
   1   5   2       60.50       83.38      2.68 o
   2   5   2     2834.66     2784.51     27.08 o
   3   5   2     1114.55     1072.17     10.41 o
   4   5   2      148.91      134.84      3.05 o
   5   5   2       80.41       66.86      1.97 o
   6   5   2      165.29      155.84      4.03 o
   7   5   2       20.15       22.36      1.69 o
   8   5   2       72.36       68.89      2.87 o
   9   5   2       13.46       10.59      2.52 o
  10   5   2        5.87        3.31      2.59 o
  11   5   2        0.73        1.93      2.88 o
  12   5   2        0.12        0.14      3.34 o
  13   5   2        0.00        4.58      4.63 o
  14   5   2       21.24       29.06      7.20 o
 -14   6   2        3.11       -0.21     10.99 o
 -13   6   2       17.87        7.76      9.71 o
 -12   6   2        7.54       11.66      9.71 o
 -11   6   2       15.00        4.32      5.10 o
 -10   6   2        4.08       -1.78      3.75 o
  -9   6   2      294.84      277.57      9.43 o
  -8   6   2        6.23        4.72      2.49 o
  -7   6   2        1.36        0.06      2.89 o
  -6   6   2      700.19      734.03     12.44 o
  -5   6   2       75.00       84.90      3.10 o
  -4   6   2      397.48      421.88      7.81 o
  -3   6   2      144.78      169.40      3.65 o
  -2   6   2     1146.78     1203.69     11.86 o
  -1   6   2     2543.13     2603.80     24.11 o
   0   6   2      201.25      197.83      3.33 o
   1   6   2     3077.24     3318.97     32.04 o
   2   6   2      219.60      195.76      4.71 o
   3   6   2       33.25       50.72      1.78 o
   4   6   2     1288.17     1314.16     14.08 o
   5   6   2      285.14      256.84      4.18 o
   6   6   2       74.36       76.36      2.41 o
   7   6   2       63.18       56.72      3.14 o
   8   6   2      167.30      171.99      4.75 o
   9   6   2       70.58       69.41      3.75 o
  10   6   2        2.25        5.86      2.73 o
  11   6   2      287.55      314.68      8.58 o
  12   6   2       52.16       61.30      4.96 o
  13   6   2       29.43       39.87      6.78 o
  14   6   2        0.60        1.04      5.44 o
 -14   7   2        2.20       22.76     12.53 o
 -13   7   2       13.99       31.08     11.71 o
 -12   7   2       80.44       69.60     14.08 o
 -11   7   2       31.52       46.11      6.37 o
 -10   7   2       52.81       62.17      5.78 o
  -9   7   2      346.10      367.78     19.52 o
  -8   7   2      163.25      176.04      9.11 o
  -7   7   2      123.39      116.87      4.76 o
  -6   7   2      101.50       95.46      3.75 o
  -5   7   2       42.88       44.80      2.79 o
  -4   7   2        0.50       -2.43      2.43 o
  -3   7   2      134.79      144.57      3.64 o
  -2   7   2      437.93      493.67      5.82 o
  -1   7   2      625.13      529.01      6.36 o
   0   7   2      827.82      860.13      9.75 o
   1   7   2      246.67      228.22      3.88 o
   2   7   2     1613.11     1642.67     19.57 o
   3   7   2     1235.03     1367.02     13.96 o
   4   7   2      604.44      652.04      8.16 o
   5   7   2       82.21       77.15      2.51 o
   6   7   2       11.85        8.33      1.53 o
   7   7   2      251.39      251.00      4.95 o
   8   7   2       46.53       47.51      3.48 o
   9   7   2      298.59      301.80      8.91 o
  10   7   2        8.87       12.26      2.81 o
  11   7   2      192.71      201.44      6.35 o
  12   7   2        0.01       -0.02      4.15 o
  13   7   2        8.55        3.03      9.04 o
  14   7   2       12.53       10.14      9.17 o
 -13   8   2        1.20       -8.01      8.01 o
 -12   8   2        0.46       -5.96      8.27 o
 -11   8   2        6.99       -0.17      6.54 o
 -10   8   2        4.60        3.53      3.79 o
  -9   8   2      199.74      206.88     10.46 o
  -8   8   2      183.13      190.44      9.65 o
  -7   8   2       51.59       48.48      4.07 o
  -6   8   2      464.66      437.09     11.77 o
  -5   8   2       31.56       26.41      2.45 o
  -4   8   2      446.30      386.52      7.83 o
  -3   8   2       24.33       27.68      2.37 o
  -2   8   2      909.34      980.75     10.39 o
  -1   8   2     1779.28     1830.65     18.90 o
   0   8   2      104.40       78.12      2.33 o
   1   8   2        6.76        8.10      1.28 o
   2   8   2     1154.17     1244.75     13.02 o
   3   8   2      621.72      560.17      7.07 o
   4   8   2       49.11       56.02      2.31 o
   5   8   2      269.44      256.19      4.41 o
   6   8   2      479.87      459.31      8.48 o
   7   8   2        1.92       -1.04      1.55 o
   8   8   2       13.13        9.23      2.05 o
   9   8   2       92.73      102.56      3.85 o
  10   8   2      145.95      171.50      5.46 o
  11   8   2        6.53        8.47      3.71 o
  12   8   2        4.55       -0.20      4.19 o
  13   8   2        0.00        0.41      9.81 o
 -13   9   2       11.94        0.82     10.63 o
 -12   9   2        0.05       -2.11     10.07 o
 -11   9   2       41.12       42.67      8.71 o
 -10   9   2        1.90        5.17      4.20 o
  -9   9   2      376.32      389.22     21.04 o
  -8   9   2       90.37       99.24      7.79 o
  -7   9   2        4.95        6.26      2.14 o
  -6   9   2       85.05       88.48      4.26 o
  -5   9   2       96.81       72.33      4.46 o
  -4   9   2        0.03       -0.39      1.99 o
  -3   9   2      648.78      650.75      8.17 o
  -2   9   2        0.74       -0.61      1.16 o
  -1   9   2       23.78       36.63      1.84 o
   0   9   2      317.78      348.83      5.15 o
   1   9   2      416.63      432.12      7.20 o
   2   9   2      387.54      426.70      6.32 o
   3   9   2     2279.21     2337.13     24.08 o
   4   9   2       48.29       49.78      2.64 o
   5   9   2     1323.68     1239.15     15.78 o
   6   9   2      208.77      208.08      4.71 o
   7   9   2       26.13       23.79      2.03 o
   8   9   2        0.45        0.00      2.31 o
   9   9   2       86.77       75.76      3.16 o
  10   9   2        2.26        4.49      2.86 o
  11   9   2        2.18        0.21      5.13 o
  12   9   2        5.35        2.11     10.48 o
  13   9   2        8.14       12.79     11.04 o
 -12  10   2        2.09        3.18      9.55 o
 -11  10   2        0.84        2.85      6.84 o
 -10  10   2        9.90       11.30      4.72 o
  -9  10   2       33.06       27.74      6.27 o
  -8  10   2       31.39       21.58      6.23 o
  -7  10   2        0.01        5.04      4.64 o
  -6  10   2      410.55      393.58      9.65 o
  -5  10   2       49.44       55.65      3.69 o
  -4  10   2      879.66      830.57     16.01 o
  -3  10   2       80.22       81.90      2.53 o
  -2  10   2     1325.87     1306.29     14.43 o
  -1  10   2       85.07       91.31      3.10 o
   0  10   2       21.54       21.84      2.02 o
   1  10   2      175.77      173.97      4.56 o
   2  10   2       21.51       20.64      2.14 o
   3  10   2        8.15        7.13      1.96 o
   4  10   2       26.09       27.26      2.73 o
   5  10   2      112.34      103.80      3.56 o
   6  10   2      427.98      396.63      6.90 o
   7  10   2        8.11       12.94      2.09 o
   8  10   2        0.04       -1.61      1.61 o
   9  10   2       14.97        9.24      4.40 o
  10  10   2      163.34      171.01      9.17 o
  11  10   2        4.43        5.21     12.12 o
  12  10   2       27.58       36.37     12.74 o
 -12  11   2        0.10       20.14     11.97 o
 -11  11   2       55.54       67.76     15.31 o
 -10  11   2        9.27        6.00      5.29 o
  -9  11   2       32.34       33.37      6.60 o
  -8  11   2        2.98        3.31      4.76 o
  -7  11   2      130.09      131.41      8.61 o
  -6  11   2        0.99        2.37      4.22 o
  -5  11   2       40.25       28.90      6.32 o
  -4  11   2       50.72       67.21      6.06 o
  -3  11   2      310.58      289.86      8.55 o
  -2  11   2       29.09       20.41      2.28 o
  -1  11   2       34.73       35.53      2.73 o
   0  11   2        0.14        1.01      1.75 o
   1  11   2      153.63      164.33      5.41 o
   2  11   2      681.82      693.26     10.59 o
   3  11   2      591.57      562.22     10.18 o
   4  11   2        3.01       -2.15      2.15 o
   5  11   2       50.74       46.81      3.08 o
   6  11   2      194.24      186.63      5.09 o
   7  11   2        7.51        6.49      2.23 o
   8  11   2       27.58       26.80      5.04 o
   9  11   2      136.50      129.32      7.98 o
  10  11   2       32.91       45.68      9.44 o
  11  11   2       14.15       35.20      8.80 o
  12  11   2        0.11       14.43     10.89 o
 -11  12   2        3.33       11.66     11.15 o
 -10  12   2       13.67       10.86     12.15 o
  -9  12   2        0.74        2.63      6.45 o
  -8  12   2       16.46       15.19      5.91 o
  -7  12   2      103.02      116.15     12.98 o
  -6  12   2        2.31        3.57      4.53 o
  -5  12   2      225.14      259.80     11.25 o
  -4  12   2      127.14      115.65      7.53 o
  -3  12   2        0.15       -3.43      3.43 o
  -2  12   2      103.01      102.88      4.08 o
  -1  12   2       15.38        8.91      2.37 o
   0  12   2      301.41      297.97      9.12 o
   1  12   2        1.59       -0.57      2.81 o
   2  12   2      517.82      479.30     11.25 o
   3  12   2       11.36        7.80      3.05 o
   4  12   2       41.94       41.48      3.57 o
   5  12   2       46.14       36.77      3.40 o
   6  12   2       78.35       91.73      3.81 o
   7  12   2      184.11      183.68      5.54 o
   8  12   2        6.80        0.61      4.39 o
   9  12   2        0.89       -1.25      4.89 o
  10  12   2        2.25       -1.41      6.39 o
  11  12   2       55.86       68.43     14.28 o
 -11  13   2       15.10       28.44      8.81 o
 -10  13   2       45.35       49.11     14.28 o
  -9  13   2       17.60       15.00      7.58 o
  -8  13   2       43.37       57.56      9.30 o
  -7  13   2       35.37       36.89      6.84 o
  -6  13   2       36.02       40.36      6.37 o
  -5  13   2        3.36       -3.56      4.33 o
  -4  13   2        5.41        7.05      4.62 o
  -3  13   2       83.54       82.99      4.41 o
  -2  13   2      364.12      367.10      9.29 o
  -1  13   2      561.20      559.97     12.36 o
   0  13   2       72.39       68.11      4.75 o
   1  13   2        3.78        0.86      3.36 o
   2  13   2       85.35       87.38      5.89 o
   3  13   2      227.02      206.99      7.29 o
   4  13   2       88.72       87.47      5.59 o
   5  13   2       32.74       31.94      3.62 o
   6  13   2       38.88       28.58      4.23 o
   7  13   2       47.61       57.11      7.10 o
   8  13   2       98.96      113.60      9.08 o
   9  13   2       25.50       36.03     15.33 o
  10  13   2       12.95       34.99      8.78 o
  11  13   2        0.41       11.93      7.60 o
 -10  14   2       16.50       33.51     20.88 o
  -9  14   2       15.48       30.07     12.20 o
  -8  14   2        0.32        3.70      9.04 o
  -7  14   2       12.06       10.94      9.81 o
  -6  14   2       14.99       19.16     10.38 o
  -5  14   2       70.23       78.61      8.94 o
  -4  14   2        0.53        3.45      5.59 o
  -3  14   2        0.58       -2.14      2.65 o
  -2  14   2        0.04       -0.68      2.78 o
  -1  14   2       39.39       39.70      4.14 o
   0  14   2      144.00      154.58      7.05 o
   1  14   2      156.10      173.63      7.16 o
   2  14   2        3.56        5.37      3.68 o
   3  14   2       15.03       11.39      3.43 o
   4  14   2       68.61       70.69      6.09 o
   5  14   2       29.63       31.54      3.48 o
   6  14   2       16.53       30.33      4.30 o
   7  14   2       24.90       36.39      9.12 o
   8  14   2       34.45       31.11      7.74 o
   9  14   2       22.41       24.91     12.33 o
  10  14   2       11.00       -3.54     10.12 o
  -9  15   2        9.79        9.86      9.91 o
  -8  15   2        2.27        6.78     10.63 o
  -7  15   2       12.85       10.02     10.07 o
  -6  15   2       17.01       21.68     11.04 o
  -5  15   2       23.29       29.13     10.53 o
  -4  15   2       25.04       29.13     10.22 o
  -3  15   2        8.01        5.07      2.58 o
  -2  15   2       37.45       39.21      3.91 o
  -1  15   2       49.54       46.41      4.42 o
   0  15   2        2.88        8.54      3.53 o
   1  15   2       63.36       65.13      5.09 o
   2  15   2       32.78       42.19      5.46 o
   3  15   2       10.80       12.25      3.46 o
   4  15   2       20.97       18.09      3.42 o
   5  15   2        3.96        2.24      2.94 o
   6  15   2      100.78       94.47     14.69 o
   7  15   2        0.37       -4.11      9.14 o
   8  15   2       14.89       28.66     12.17 o
   9  15   2        0.36       10.02     10.17 o
  -8  16   2        0.06       -4.73     10.43 o
  -7  16   2        7.18       13.15     10.38 o
  -6  16   2        5.38        2.31      9.19 o
  -5  16   2       32.95       35.86     11.40 o
  -4  16   2        8.32       15.98     10.12 o
  -3  16   2       37.31       49.19      7.78 o
  -2  16   2        9.99        8.86      5.02 o
  -1  16   2       96.78      105.73      6.26 o
   0  16   2        8.37        4.91      3.37 o
   1  16   2       16.28       15.50      3.96 o
   2  16   2        2.55        4.05      3.21 o
   3  16   2        7.46        0.20      3.58 o
   4  16   2        0.00        0.99      3.57 o
   5  16   2       41.46       53.43      5.63 o
   6  16   2       50.92       77.26     14.08 o
   7  16   2       35.78       28.97     12.28 o
   8  16   2        3.03        8.48     10.38 o
  -7  17   2       14.05        3.54     10.38 o
  -6  17   2        1.63       11.35     11.10 o
  -5  17   2        1.97       -4.93      8.94 o
  -4  17   2        0.42        3.65      8.84 o
  -3  17   2        0.53       -3.27      3.27 o
  -2  17   2        2.32        2.39      3.37 o
  -1  17   2       26.18       25.88      4.44 o
   0  17   2        0.51       -0.05      5.32 o
   1  17   2        0.25        6.65      5.43 o
   2  17   2       16.97        6.14      5.20 o
   3  17   2       14.99       12.86      3.94 o
   4  17   2       75.43       86.59      7.75 o
   5  17   2       11.44        9.61      4.20 o
   6  17   2        1.78       -2.72      9.86 o
   7  17   2        0.36       -8.22      8.22 o
  -5  18   2        0.00       -1.59      9.86 o
  -4  18   2        0.58       -8.37      8.37 o
  -3  18   2        7.49        2.41      9.35 o
  -2  18   2       26.98       25.23      5.55 o
  -1  18   2        0.38       -0.90      5.04 o
   0  18   2        0.52        5.11      6.03 o
   1  18   2        0.40        7.64      7.24 o
   2  18   2       29.68       28.95      6.79 o
   3  18   2        2.63        1.60      5.73 o
   4  18   2        3.50        4.98     10.20 o
   5  18   2        1.30        8.22      9.91 o
  -2  19   2        4.84       12.55      7.83 o
  -1  19   2        8.04        6.22      5.74 o
   0  19   2        3.38       17.73      7.42 o
   1  19   2       44.39       33.68      7.78 o
   2  19   2        0.66       -3.20      8.32 o
 -15   0   3       22.04       28.15     10.12 o
 -13   0   3       97.73      103.94      8.13 o
 -11   0   3        0.06       -3.76      3.76 o
  -9   0   3       47.60       63.67      3.51 o
  -7   0   3        3.40        2.92      1.52 o
  -5   0   3      184.90      226.95      5.29 o
  -3   0   3     2508.02     2551.91     36.52 o
  -1   0   3      270.67      273.15      4.33 o
   1   0   3    11358.42    12011.58    117.60 o
   3   0   3      537.80      573.94      7.51 o
   5   0   3      609.58      631.38      8.90 o
   7   0   3       21.63        9.82      1.68 o
   9   0   3       99.19      105.46      5.12 o
  11   0   3      227.10      229.87     11.91 o
  13   0   3       45.08       25.38     10.22 o
  15   0   3        8.51       16.54     11.25 o
 -15   1   3        6.05        3.93      8.55 o
 -14   1   3       13.02       12.89      6.40 o
 -13   1   3        5.40        3.84      3.70 o
 -12   1   3        0.18       -1.27      3.13 o
 -11   1   3       67.44       53.58      4.33 o
 -10   1   3        3.77        2.68      2.50 o
  -9   1   3       45.28       49.39      2.27 o
  -8   1   3      673.29      646.28      7.19 o
  -7   1   3      155.70      172.13      3.02 o
  -6   1   3     1545.80     1521.19     14.48 o
  -5   1   3     1210.80     1383.36     13.48 o
  -4   1   3       13.57       16.92      1.00 o
  -3   1   3        9.76       26.40      1.08 o
  -2   1   3      253.98      335.41      3.53 o
  -1   1   3     3964.35     4201.61     35.86 o
   0   1   3     3389.54     3856.85     31.39 o
   1   1   3     2705.00     2843.03     21.65 o
   2   1   3     3484.85     3549.12     25.18 o
   3   1   3     1468.01     1449.33     11.73 o
   4   1   3      649.67      610.67      5.81 o
   5   1   3        3.98        6.61      1.00 o
   6   1   3      634.68      626.36      7.03 o
   7   1   3       94.73       83.39      2.20 o
   8   1   3      245.49      237.73      4.06 o
   9   1   3       86.92       82.11      2.96 o
  10   1   3      346.72      337.97      8.00 o
  11   1   3        4.11        1.98      3.06 o
  12   1   3        2.00        1.50      3.33 o
  13   1   3        3.02        3.13      5.98 o
  14   1   3        0.32        0.70      6.32 o
 -14   2   3       13.94       11.05      6.02 o
 -13   2   3       13.73       19.26      4.13 o
 -12   2   3       40.98       48.33      4.38 o
 -11   2   3       27.75       27.61      3.59 o
 -10   2   3      293.11      260.00      7.05 o
  -9   2   3      179.26      196.13      4.27 o
  -8   2   3      241.42      204.71      3.73 o
  -7   2   3      122.31      141.47      2.85 o
  -6   2   3      420.74      427.11      5.37 o
  -5   2   3      249.76      251.61      3.30 o
  -4   2   3      586.01      649.37      6.40 o
  -3   2   3     3059.32     3205.53     27.86 o
  -2   2   3        4.13        3.86      0.52 o
  -1   2   3      237.92      311.20      3.11 o
   0   2   3     3806.80     3802.84     29.72 o
   1   2   3      279.62      316.31      3.16 o
   2   2   3     2573.70     2820.87     21.66 o
   3   2   3     1279.65     1302.84     10.38 o
   4   2   3      838.89      797.91      7.00 o
   5   2   3      301.88      336.23      4.19 o
   6   2   3        0.00       -0.98      0.98 o
   7   2   3       40.11       42.36      1.96 o
   8   2   3       58.71       62.34      2.57 o
   9   2   3       89.11       84.91      3.18 o
  10   2   3        1.89        0.07      2.26 o
  11   2   3       16.21       10.62      3.29 o
  12   2   3        0.46       -2.00      3.14 o
  13   2   3        5.79        0.15      8.89 o
  14   2   3       13.56       19.82      7.26 o
 -14   3   3        0.66       -4.76      4.76 o
 -13   3   3        0.64       -2.19      3.32 o
 -12   3   3        2.22        8.87      3.37 o
 -11   3   3       95.65       83.66      4.74 o
 -10   3   3       91.63       83.99      4.81 o
  -9   3   3       13.46       11.77      1.62 o
  -8   3   3      670.11      660.40      8.22 o
  -7   3   3      335.76      323.80      4.14 o
  -6   3   3       26.69       22.46      1.18 o
  -5   3   3     3053.85     3123.42     27.25 o
  -4   3   3     1801.10     1893.55     21.47 o
  -3   3   3      803.51      789.44     12.01 o
  -2   3   3      806.34      747.65      9.38 o
  -1   3   3    17929.46    18037.40    139.95 o
   0   3   3    11099.80    11614.33     97.09 o
   1   3   3     6103.54     6309.46     51.04 o
   2   3   3      310.88      300.76      3.56 o
   3   3   3      503.14      475.61      4.93 o
   4   3   3       23.39       48.25      1.51 o
   5   3   3     9658.70     9912.24     83.22 o
   6   3   3       25.32       33.63      1.74 o
   7   3   3       82.72       95.66      2.78 o
   8   3   3        0.02       -0.17      1.33 o
   9   3   3     1182.10     1236.02     14.74 o
  10   3   3       23.26       18.56      2.95 o
  11   3   3        9.23        4.75      4.34 o
  12   3   3       43.84       40.63      4.63 o
  13   3   3        1.19       -5.62      5.70 o
  14   3   3        0.05        4.44     10.99 o
 -14   4   3        0.91        9.52      5.47 o
 -13   4   3       64.65       71.90      9.48 o
 -12   4   3       75.44       86.22      4.55 o
 -11   4   3        0.14       -2.36      3.43 o
 -10   4   3      165.31      184.57      4.87 o
  -9   4   3      258.92      263.50      4.56 o
  -8   4   3       55.85       59.14      2.00 o
  -7   4   3       32.07       36.71      1.39 o
  -6   4   3      384.42      377.00      7.48 o
  -5   4   3      634.65      644.50     10.57 o
  -4   4   3     1265.70     1453.56     20.36 o
  -3   4   3      264.20      254.57      8.90 o
  -2   4   3      375.61      424.38      8.69 o
  -1   4   3     3081.03     3204.34     29.04 o
   0   4   3      880.41      883.95      9.83 o
   1   4   3     6203.26     6328.65     53.53 o
   2   4   3     7772.37     8009.59     67.56 o
   3   4   3     3809.69     3996.58     34.51 o
   4   4   3       31.37       24.40      1.42 o
   5   4   3        3.48        1.79      1.10 o
   6   4   3        1.45       -0.78      1.12 o
   7   4   3      433.39      452.96      6.05 o
   8   4   3      788.36      783.58      9.20 o
   9   4   3        4.50        5.26      1.98 o
  10   4   3        0.03       -2.43      2.43 o
  11   4   3       15.17       20.51      5.16 o
  12   4   3       81.84       80.11      6.86 o
  13   4   3       43.45       42.70      7.66 o
  14   4   3       29.52       23.72      7.43 o
 -14   5   3        0.96        0.05      9.55 o
 -13   5   3        0.08       12.17      9.86 o
 -12   5   3       14.46       20.60     10.58 o
 -11   5   3        0.11        1.73      5.52 o
 -10   5   3       12.09       12.07      4.74 o
  -9   5   3        2.90        5.64      3.36 o
  -8   5   3       87.70       79.41      4.09 o
  -7   5   3        8.26       12.05      2.03 o
  -6   5   3       24.36       37.88      2.39 o
  -5   5   3      368.52      358.85      8.86 o
  -4   5   3      377.15      332.56      8.04 o
  -3   5   3     4102.80     4271.56     61.93 o
  -2   5   3     2129.60     2145.55     25.94 o
  -1   5   3      138.86      180.18      2.69 o
   0   5   3     6272.80     6242.34     55.58 o
   1   5   3      239.06      256.26      3.64 o
   2   5   3       72.93       77.83      2.08 o
   3   5   3     2007.47     1974.82     18.00 o
   4   5   3       66.91       69.68      2.00 o
   5   5   3      129.18      166.72      3.18 o
   6   5   3        4.23        0.95      1.14 o
   7   5   3      386.05      353.36      5.52 o
   8   5   3        2.34        2.28      2.81 o
   9   5   3       23.99       24.29      3.04 o
  10   5   3       58.21       47.59      3.73 o
  11   5   3       16.14       11.37      4.31 o
  12   5   3       11.79       10.67      3.71 o
  13   5   3       22.01       24.68      6.84 o
  14   5   3        9.18       10.47     11.28 o
 -14   6   3       34.83       56.51     14.38 o
 -13   6   3       43.63       37.76     12.28 o
 -12   6   3       63.39       49.11     13.05 o
 -11   6   3       31.66       35.22      5.99 o
 -10   6   3      122.32      139.15      7.88 o
  -9   6   3      212.58      206.20     10.11 o
  -8   6   3       43.18       46.96      3.22 o
  -7   6   3      127.10      115.72      9.53 o
  -6   6   3      302.87      315.95     14.80 o
  -5   6   3       15.38       20.09      1.51 o
  -4   6   3       31.46       39.25      3.29 o
  -3   6   3      145.97      161.84      4.01 o
  -2   6   3     1430.78     1405.26     14.29 o
  -1   6   3     1106.41     1192.28     11.85 o
   0   6   3     1223.31     1187.11     11.92 o
   1   6   3      140.15      124.05      2.61 o
   2   6   3     1227.08     1402.02     14.76 o
   3   6   3        4.18        1.73      1.04 o
   4   6   3      531.78      625.16      7.09 o
   5   6   3      150.82      134.32      2.90 o
   6   6   3       23.35       28.05      1.79 o
   7   6   3        1.08        1.34      1.48 o
   8   6   3       60.59       65.04      2.97 o
   9   6   3        0.22        0.62      2.33 o
  10   6   3      247.75      254.54      7.09 o
  11   6   3       25.54       23.74      3.46 o
  12   6   3        1.68        1.59      3.39 o
  13   6   3        0.69        2.61      6.35 o
  14   6   3       10.22        2.43      5.91 o
 -14   7   3        0.46        2.72     10.63 o
 -13   7   3        0.16        3.44      9.76 o
 -12   7   3        0.68        2.36      9.71 o
 -11   7   3        0.68       -2.49      4.89 o
 -10   7   3       48.81       62.59      5.83 o
  -9   7   3       35.87       44.02      6.13 o
  -8   7   3      111.49      119.98      7.78 o
  -7   7   3       56.65       54.62      5.48 o
  -6   7   3      556.48      573.24     13.17 o
  -5   7   3      127.69      135.61      3.80 o
  -4   7   3        8.41        4.47      1.29 o
  -3   7   3      706.84      738.46     11.98 o
  -2   7   3      490.11      523.43      6.25 o
  -1   7   3      400.49      437.51      5.45 o
   0   7   3     1826.83     2050.89     19.66 o
   1   7   3       36.71       39.08      1.89 o
   2   7   3        4.59       -0.57      1.04 o
   3   7   3      250.18      242.80      4.19 o
   4   7   3      321.44      330.35      5.27 o
   5   7   3      629.80      660.15      7.96 o
   6   7   3      372.05      389.48      6.57 o
   7   7   3      149.28      141.20      4.31 o
   8   7   3       71.72       64.93      3.49 o
   9   7   3       47.07       49.28      3.55 o
  10   7   3       28.12       27.53      3.37 o
  11   7   3       27.93       33.35      3.66 o
  12   7   3        4.36        3.86      3.39 o
  13   7   3        2.61        8.64      5.48 o
 -13   8   3       35.68       24.55     12.53 o
 -12   8   3       29.27       18.54     10.99 o
 -11   8   3       41.12       39.38      8.48 o
 -10   8   3        3.14        9.96      5.97 o
  -9   8   3       11.71        9.95      4.97 o
  -8   8   3        0.94        3.37      4.33 o
  -7   8   3      198.29      189.57      9.07 o
  -6   8   3       85.16       67.93      5.84 o
  -5   8   3        3.45       -0.69      1.56 o
  -4   8   3       73.81       84.84      3.25 o
  -3   8   3       55.72       50.48      3.46 o
  -2   8   3      160.04      171.19      3.18 o
  -1   8   3        0.15       -1.03      1.13 o
   0   8   3      582.76      564.06      6.94 o
   1   8   3       44.28       41.21      2.40 o
   2   8   3     1515.84     1531.28     16.41 o
   3   8   3     2357.37     2251.51     21.98 o
   4   8   3       50.19       52.88      2.25 o
   5   8   3       16.58       16.54      1.76 o
   6   8   3      216.10      202.61      5.08 o
   7   8   3       87.85       78.56      3.05 o
   8   8   3        5.50        2.25      2.36 o
   9   8   3      104.60       93.79      4.40 o
  10   8   3        6.52        3.09      2.68 o
  11   8   3        6.94       10.97      3.70 o
  12   8   3       12.19       10.11      4.42 o
  13   8   3        3.84       14.21      7.83 o
 -13   9   3        1.04       20.65     12.07 o
 -12   9   3       13.66       19.47     10.58 o
 -11   9   3        8.00        4.50      6.57 o
 -10   9   3       23.96       31.84      6.98 o
  -9   9   3        7.25        0.71      7.75 o
  -8   9   3      137.98      128.65      8.50 o
  -7   9   3      207.29      215.90     10.27 o
  -6   9   3      202.50      183.79      6.41 o
  -5   9   3      299.24      280.23      7.21 o
  -4   9   3        0.57       -1.61      1.61 o
  -3   9   3        4.35        5.32      2.57 o
  -2   9   3      443.41      465.90      6.97 o
  -1   9   3        1.32       -1.28      1.28 o
   0   9   3      150.24      149.49      3.37 o
   1   9   3      228.70      211.95      4.21 o
   2   9   3      586.66      554.77      8.72 o
   3   9   3      270.22      306.99      5.77 o
   4   9   3      272.93      246.06      4.98 o
   5   9   3       78.27       69.53      3.25 o
   6   9   3       59.92       64.19      2.82 o
   7   9   3        6.05        7.35      2.73 o
   8   9   3       40.77       45.13      3.31 o
   9   9   3        4.39       10.96      3.24 o
  10   9   3       42.13       40.93      3.47 o
  11   9   3       15.99       21.50      4.19 o
  12   9   3        0.75       -3.76      3.76 o
  13   9   3        0.57       -0.82      9.40 o
 -12  10   3       23.18       27.94     11.81 o
 -11  10   3       78.65       93.63     10.89 o
 -10  10   3        0.64        5.62      5.24 o
  -9  10   3       48.98       42.83      6.92 o
  -8  10   3        1.06       -0.21      4.46 o
  -7  10   3      591.83      565.28     17.21 o
  -6  10   3       89.29       98.43      5.46 o
  -5  10   3      609.34      593.94     12.49 o
  -4  10   3      366.38      330.29      8.48 o
  -3  10   3      626.93      643.61     11.00 o
  -2  10   3       25.94       23.43      1.76 o
  -1  10   3       64.24       66.95      2.65 o
   0  10   3      220.90      216.73      4.75 o
   1  10   3      302.94      294.42      6.01 o
   2  10   3       73.84       64.88      3.41 o
   3  10   3      677.34      654.16      9.54 o
   4  10   3      144.12      118.60      4.53 o
   5  10   3      141.09      141.89      4.86 o
   6  10   3        7.09        6.56      2.19 o
   7  10   3      149.49      137.81      4.96 o
   8  10   3       16.71       10.73      2.67 o
   9  10   3       48.51       48.46      3.42 o
  10  10   3        6.80        8.87      3.19 o
  11  10   3        1.61        1.75      6.55 o
  12  10   3        0.07       -8.78      8.78 o
 -12  11   3        0.89       17.41     12.23 o
 -11  11   3        6.70       -4.88      9.86 o
 -10  11   3        1.69       -0.16      5.17 o
  -9  11   3        4.75       -4.61      4.86 o
  -8  11   3        4.49       -0.72      4.55 o
  -7  11   3       19.95       25.65      5.63 o
  -6  11   3      105.82      109.82      7.85 o
  -5  11   3      342.08      345.86     12.71 o
  -4  11   3      260.38      280.27     10.85 o
  -3  11   3      323.68      320.06      6.56 o
  -2  11   3       94.16      102.26      3.66 o
  -1  11   3       33.53       34.77      2.66 o
   0  11   3        6.07        4.03      1.98 o
   1  11   3       42.11       44.63      2.91 o
   2  11   3      216.67      220.50      5.58 o
   3  11   3      254.20      255.82      6.62 o
   4  11   3        0.02        1.04      2.27 o
   5  11   3       16.18       11.69      2.73 o
   6  11   3       34.29       28.83      3.02 o
   7  11   3      394.02      387.37      8.47 o
   8  11   3        0.79        1.25      2.24 o
   9  11   3        2.74        2.66      2.88 o
  10  11   3       66.54       54.68     11.64 o
  11  11   3       25.78       30.16      8.28 o
  12  11   3        4.29       -6.27     10.12 o
 -11  12   3       18.71       17.98     12.38 o
 -10  12   3        0.89       15.92      7.32 o
  -9  12   3       15.11       16.71     15.69 o
  -8  12   3       23.85        8.48      8.46 o
  -7  12   3       57.93       59.33      7.20 o
  -6  12   3        5.64       -1.72      4.30 o
  -5  12   3       44.84       54.92     12.56 o
  -4  12   3        0.70       -3.79      3.79 o
  -3  12   3       17.20       10.98      2.53 o
  -2  12   3      895.00      858.13     13.07 o
  -1  12   3       22.50       14.79      2.52 o
   0  12   3      376.79      363.27      8.50 o
   1  12   3       34.86       36.13      3.70 o
   2  12   3      640.78      591.81     12.89 o
   3  12   3      618.96      579.90     11.72 o
   4  12   3      121.35      108.69      4.91 o
   5  12   3        0.59        5.61      2.79 o
   6  12   3       96.52       98.86      4.52 o
   7  12   3       34.36       37.15      3.26 o
   8  12   3        0.01        1.34      2.84 o
   9  12   3      111.13      125.67      9.51 o
  10  12   3       89.45      114.95     11.88 o
  11  12   3       11.48       24.73      8.76 o
 -11  13   3        8.81       24.40     12.84 o
 -10  13   3        1.57        8.26      7.72 o
  -9  13   3      102.51      121.09     14.46 o
  -8  13   3        4.10       -0.40      6.52 o
  -7  13   3       31.84       30.95      6.62 o
  -6  13   3        0.85        3.40      4.58 o
  -5  13   3      199.67      199.12     10.43 o
  -4  13   3       47.20       50.60      6.85 o
  -3  13   3        0.50       -1.40      1.56 o
  -2  13   3       77.77       79.79      4.25 o
  -1  13   3      101.21      117.48      5.61 o
   0  13   3       48.68       43.33      4.22 o
   1  13   3      438.92      440.55     11.02 o
   2  13   3        6.71        7.47      3.36 o
   3  13   3       16.75       19.39      3.69 o
   4  13   3       30.89       32.74      3.90 o
   5  13   3       95.00      104.04      6.04 o
   6  13   3        2.31        7.44      2.72 o
   7  13   3       74.56       73.73      4.69 o
   8  13   3        0.78        8.38      6.37 o
   9  13   3        4.19       18.18     11.25 o
  10  13   3        1.90       13.05     11.15 o
 -10  14   3       46.18       67.57     11.26 o
  -9  14   3        4.40       -5.63      7.08 o
  -8  14   3        1.36        4.15      7.24 o
  -7  14   3        0.93        1.36      6.30 o
  -6  14   3        0.00       -8.01      8.01 o
  -5  14   3       19.97       28.03     11.58 o
  -4  14   3        9.91        1.40      5.54 o
  -3  14   3       43.18       35.03      2.25 o
  -2  14   3      153.46      160.71      6.28 o
  -1  14   3       22.90       19.95      3.58 o
   0  14   3        5.16        7.81      3.43 o
   1  14   3       55.95       63.86      4.92 o
   2  14   3      213.93      214.99     10.50 o
   3  14   3       56.24       56.34      4.65 o
   4  14   3        2.19        0.28      4.54 o
   5  14   3       29.57       31.16      4.23 o
   6  14   3        0.73       -0.90      2.55 o
   7  14   3       33.05       24.42      5.04 o
   8  14   3       24.59       29.71      7.65 o
   9  14   3       27.03       41.09     13.00 o
  10  14   3        0.35       -5.91     10.02 o
  -9  15   3        7.03       19.98     11.81 o
  -8  15   3        0.29        7.35     10.22 o
  -7  15   3       40.59       40.43     12.94 o
  -6  15   3       23.49       48.24     12.17 o
  -5  15   3       63.00       88.56     14.54 o
  -4  15   3       51.02       60.31     12.17 o
  -3  15   3        3.92        7.33      2.71 o
  -2  15   3        1.67        0.13      2.57 o
  -1  15   3       38.95       31.32      4.29 o
   0  15   3       12.20       10.33      3.56 o
   1  15   3       31.59       24.20      4.00 o
   2  15   3        6.76        7.86      3.58 o
   3  15   3       13.46       12.35      3.70 o
   4  15   3        8.90        3.96      4.04 o
   5  15   3       37.18       37.73      5.20 o
   6  15   3        9.02        5.75      5.96 o
   7  15   3        0.01        5.60      9.76 o
   8  15   3       96.47      127.03     17.72 o
   9  15   3        1.47        6.58     11.30 o
  -8  16   3        0.10        9.81     11.10 o
  -7  16   3        1.25       -6.73      9.61 o
  -6  16   3       21.21        9.71     10.22 o
  -5  16   3        1.69       -3.13      8.42 o
  -4  16   3        0.57       -7.19      8.17 o
  -3  16   3       31.18       16.75      9.45 o
  -2  16   3       22.61       23.07      3.62 o
  -1  16   3       53.71       43.73      4.98 o
   0  16   3       23.25       33.76      4.30 o
   1  16   3        2.41       -3.13      3.13 o
   2  16   3       64.80       63.02      5.08 o
   3  16   3        2.46        1.47      3.40 o
   4  16   3        2.83       -3.01      3.21 o
   5  16   3       16.79       21.34      7.17 o
   6  16   3        2.09        2.14      6.29 o
   7  16   3       13.93       11.46     11.30 o
   8  16   3       10.78       16.28     11.71 o
  -6  17   3        7.19        2.05     10.74 o
  -5  17   3        6.77        3.65      9.71 o
  -4  17   3        1.04        4.01      9.30 o
  -3  17   3        5.29       -7.45      7.45 o
  -2  17   3        0.20        2.40     10.53 o
  -1  17   3       10.61       13.05      3.78 o
   0  17   3       34.67       41.74      5.13 o
   1  17   3       34.90       53.29      7.41 o
   2  17   3        0.78       -2.22      5.33 o
   3  17   3        1.03        3.51      5.46 o
   4  17   3       11.11        8.99      5.45 o
   5  17   3        3.12        6.35      4.78 o
   6  17   3        4.32       15.21     10.68 o
  -5  18   3        0.81        1.28      9.76 o
  -4  18   3        0.53        6.16     10.22 o
  -3  18   3       21.92       20.44     11.10 o
  -2  18   3        1.14       -4.24      5.57 o
  -1  18   3       14.26       18.47      5.97 o
   0  18   3        2.75       -5.11      5.60 o
   1  18   3       14.21        8.77      6.04 o
   2  18   3        0.58       -4.93      5.46 o
   3  18   3       40.59       71.99      8.10 o
   4  18   3        2.82        3.86      5.24 o
   5  18   3        0.80        5.54      4.50 o
  -1  19   3        5.42        4.83      6.91 o
   0  19   3        1.70        9.22      6.11 o
   1  19   3        0.36        6.49      9.19 o
 -14   0   4        8.34       -3.13      8.17 o
 -12   0   4       25.10       25.46      5.71 o
 -10   0   4       48.92       65.86      6.05 o
  -8   0   4      507.21      524.14      8.78 o
  -6   0   4      746.48      739.53     10.59 o
  -4   0   4       11.54       17.10      1.43 o
  -2   0   4     4139.74     4213.13     59.19 o
   0   0   4      164.23      250.39      4.02 o
   2   0   4       13.10        1.47      0.81 o
   4   0   4     1920.89     1930.45     22.08 o
   6   0   4     3417.45     3630.88     45.35 o
   8   0   4      386.77      382.38      7.29 o
  10   0   4       70.37       70.05      5.96 o
  12   0   4       91.47       98.59      8.59 o
  14   0   4        4.42       11.76      9.30 o
 -14   1   4       19.41       31.37     14.20 o
 -13   1   4        8.39        3.66      3.56 o
 -12   1   4        2.32        3.41      3.15 o
 -11   1   4       14.17       17.94      3.41 o
 -10   1   4       72.03       67.00      3.86 o
  -9   1   4      190.95      178.54      4.47 o
  -8   1   4        1.29       -1.12      1.12 o
  -7   1   4      557.89      540.45      6.60 o
  -6   1   4      347.19      372.53      6.02 o
  -5   1   4      180.19      263.08      3.69 o
  -4   1   4      216.27      186.76      2.96 o
  -3   1   4      113.24       93.87      1.88 o
  -2   1   4     2022.32     2143.01     20.68 o
  -1   1   4     4682.08     4591.66     39.00 o
   0   1   4     2944.20     2928.97     23.16 o
   1   1   4    48405.05    47044.47    349.65 o
   2   1   4    10778.90    11000.98     78.83 o
   3   1   4      179.04      126.29      2.06 o
   4   1   4      164.42      166.41      2.58 o
   5   1   4      621.58      642.20      6.61 o
   6   1   4        9.02        2.32      1.35 o
   7   1   4      922.51      862.85      9.90 o
   8   1   4       19.16       20.75      1.85 o
   9   1   4      253.99      245.87      4.98 o
  10   1   4       65.00       59.56      3.85 o
  11   1   4       10.51        7.31      3.31 o
  12   1   4       20.98       23.41      4.26 o
  13   1   4        2.32        7.57      5.81 o
  14   1   4        2.49        5.79      6.37 o
 -14   2   4        0.51        2.55      5.33 o
 -13   2   4       22.22       20.00      4.20 o
 -12   2   4        7.63        2.92      4.80 o
 -11   2   4       54.62       57.41      4.25 o
 -10   2   4       43.50       49.02      3.58 o
  -9   2   4      212.43      203.59      4.30 o
  -8   2   4     1400.11     1384.55     13.75 o
  -7   2   4        0.76       -0.45      0.99 o
  -6   2   4     1684.83     1809.41     16.56 o
  -5   2   4       25.83       28.35      1.16 o
  -4   2   4      996.84     1135.93     10.50 o
  -3   2   4      696.60      795.37      7.93 o
  -2   2   4     2116.68     2083.48     19.14 o
  -1   2   4       93.55       77.33      1.34 o
   0   2   4     4744.58     4615.79     36.00 o
   1   2   4    41960.24    41371.48    318.83 o
   2   2   4     4493.12     5107.74     39.91 o
   3   2   4      679.18      805.58      7.79 o
   4   2   4     1657.01     1680.81     14.32 o
   5   2   4      702.01      700.78      6.89 o
   6   2   4      113.42      101.20      2.59 o
   7   2   4      111.84       95.16      3.07 o
   8   2   4        0.34       -1.44      1.44 o
   9   2   4      220.86      219.71      5.25 o
  10   2   4      290.91      281.55      6.83 o
  11   2   4        4.34       -0.37      2.88 o
  12   2   4       73.20       76.66      5.64 o
  13   2   4       17.97       13.15      6.83 o
  14   2   4        2.98       -1.53     11.53 o
 -14   3   4        2.56        2.38      5.00 o
 -13   3   4       27.59       49.32      6.47 o
 -12   3   4       49.53       56.01      4.17 o
 -11   3   4       82.28       74.87      4.38 o
 -10   3   4        7.55       -0.56      2.03 o
  -9   3   4        1.88       -0.54      1.33 o
  -8   3   4      117.27      120.95      2.73 o
  -7   3   4      127.54      120.01      2.38 o
  -6   3   4       11.40       22.32      1.39 o
  -5   3   4      331.07      363.11      5.10 o
  -4   3   4      573.36      502.58      6.92 o
  -3   3   4      299.85      302.87      4.52 o
  -2   3   4       81.39       74.63      1.99 o
  -1   3   4     2681.88     2705.16     23.51 o
   0   3   4        5.74        1.77      0.58 o
   1   3   4     4282.49     4323.77     35.32 o
   2   3   4     5331.31     5568.29     45.31 o
   3   3   4     1003.86     1010.49      8.83 o
   4   3   4       29.95       23.84      1.33 o
   5   3   4      383.99      399.62      4.89 o
   6   3   4      900.51      970.29     10.03 o
   7   3   4      110.42      107.02      2.91 o
   8   3   4     1088.44     1066.50     12.20 o
   9   3   4       60.49       51.47      2.97 o
  10   3   4       46.57       47.17      3.75 o
  11   3   4       21.89       24.06      3.82 o
  12   3   4       22.64       19.99      4.81 o
  13   3   4       12.64       13.09      6.80 o
  14   3   4        2.49        1.95      6.57 o
 -14   4   4        1.01       21.22     10.74 o
 -13   4   4        4.55        1.77      7.22 o
 -12   4   4        4.28        1.07      3.85 o
 -11   4   4       70.64       77.41      3.39 o
 -10   4   4        8.67        4.47      1.91 o
  -9   4   4        0.06       -1.22      1.29 o
  -8   4   4      257.77      271.00      6.41 o
  -7   4   4      206.42      184.90      5.19 o
  -6   4   4       44.94       57.72      3.12 o
  -5   4   4       82.28      105.28      3.36 o
  -4   4   4      318.74      296.10      7.33 o
  -3   4   4      651.72      790.56     13.94 o
  -2   4   4        2.67        0.57      0.94 o
  -1   4   4        1.75        9.12      0.71 o
   0   4   4       47.84       38.45      1.19 o
   1   4   4      582.17      616.71      6.46 o
   2   4   4       31.74       22.05      1.28 o
   3   4   4       81.15       60.26      1.77 o
   4   4   4     2348.74     2568.19     23.10 o
   5   4   4      143.64      165.89      3.89 o
   6   4   4        1.06        1.30      1.20 o
   7   4   4      102.02      104.10      3.03 o
   8   4   4      190.86      182.44      4.32 o
   9   4   4       52.23       43.40      3.85 o
  10   4   4       13.47       14.45      3.03 o
  11   4   4        6.87        4.82      3.14 o
  12   4   4       76.00       57.05      5.80 o
  13   4   4       13.96       18.17      6.87 o
  14   4   4       20.41       21.70      7.58 o
 -14   5   4       53.07       90.10     15.56 o
 -13   5   4       11.11        0.98      8.27 o
 -12   5   4       22.41       15.21     10.07 o
 -11   5   4       70.94       70.45      6.53 o
 -10   5   4       57.78       70.40      7.00 o
  -9   5   4       11.22        5.54      3.43 o
  -8   5   4      802.90      791.14     13.88 o
  -7   5   4       89.25       75.81      3.48 o
  -6   5   4       22.67       24.26      1.92 o
  -5   5   4      195.66      202.68      6.47 o
  -4   5   4      258.35      287.30      8.35 o
  -3   5   4      629.85      628.62     12.04 o
  -2   5   4     2187.37     2413.26     26.68 o
  -1   5   4      175.64      175.14      2.53 o
   0   5   4      779.72      777.77      7.80 o
   1   5   4       45.12       36.77      1.41 o
   2   5   4      830.64      846.65      8.71 o
   3   5   4      396.58      412.83      4.97 o
   4   5   4      201.37      171.54      3.30 o
   5   5   4      112.15      119.65      2.98 o
   6   5   4       34.85       27.81      2.09 o
   7   5   4      106.17       90.81      2.93 o
   8   5   4      214.56      218.63      5.18 o
   9   5   4       38.79       31.35      3.19 o
  10   5   4       46.71       36.03      3.58 o
  11   5   4       48.58       55.48      4.56 o
  12   5   4        8.13        5.29      3.82 o
  13   5   4       22.46       28.58      7.37 o
  14   5   4       18.23       16.95      7.22 o
 -14   6   4        2.86       -0.31     10.84 o
 -13   6   4        0.25       -0.10      8.42 o
 -12   6   4       23.72       13.15     10.27 o
 -11   6   4       76.16       78.84      7.13 o
 -10   6   4       21.69       18.78      6.77 o
  -9   6   4      263.77      280.44     11.44 o
  -8   6   4      118.18      113.06      4.50 o
  -7   6   4      770.55      727.73     15.58 o
  -6   6   4      191.53      212.54      7.27 o
  -5   6   4      318.70      318.10      8.56 o
  -4   6   4      272.35      283.13      8.53 o
  -3   6   4      167.11      178.77      3.49 o
  -2   6   4      848.30      848.56     11.69 o
  -1   6   4      151.95      135.39      2.48 o
   0   6   4       43.08       50.14      1.67 o
   1   6   4       71.94      118.89      2.48 o
   2   6   4     3001.21     3168.48     28.06 o
   3   6   4      201.39      172.51      3.22 o
   4   6   4      244.67      280.23      4.48 o
   5   6   4     1397.50     1419.18     14.05 o
   6   6   4      361.27      354.37      5.80 o
   7   6   4       16.09       10.79      1.82 o
   8   6   4      247.08      250.77      5.97 o
   9   6   4        0.02       -1.36      2.36 o
  10   6   4       19.20        8.34      2.97 o
  11   6   4       38.19       39.23      4.03 o
  12   6   4        4.57        4.99      3.28 o
  13   6   4       17.28       12.75      6.73 o
  14   6   4        0.09       -5.45      5.45 o
 -13   7   4       15.26       17.62     11.25 o
 -12   7   4      115.77      118.10     16.90 o
 -11   7   4        1.02        7.12      5.03 o
 -10   7   4        0.81        2.54      4.89 o
  -9   7   4       65.99       60.75      6.50 o
  -8   7   4      183.59      174.24      9.11 o
  -7   7   4       27.92       31.54      5.01 o
  -6   7   4      444.62      448.11     11.43 o
  -5   7   4      258.86      253.59      7.94 o
  -4   7   4      246.52      270.62      8.39 o
  -3   7   4       88.64       72.27      2.98 o
  -2   7   4       55.43       63.92      1.67 o
  -1   7   4      492.57      477.58      6.24 o
   0   7   4      608.41      627.69      7.34 o
   1   7   4        8.86       13.47      1.37 o
   2   7   4     1237.00     1245.29     12.36 o
   3   7   4       98.49       80.07      3.05 o
   4   7   4        3.01        1.65      1.20 o
   5   7   4       10.17        6.92      1.61 o
   6   7   4       39.17       37.28      2.22 o
   7   7   4       42.11       27.43      2.33 o
   8   7   4      247.81      229.84      6.41 o
   9   7   4      159.24      161.00      5.63 o
  10   7   4        4.62        0.24      2.87 o
  11   7   4       29.52       45.09      4.04 o
  12   7   4       20.61       27.81      4.14 o
  13   7   4        0.08       -4.68      4.68 o
 -13   8   4        0.56       -2.98     10.33 o
 -12   8   4       10.30        6.63      9.55 o
 -11   8   4        4.10        8.36      6.30 o
 -10   8   4       72.13       62.62      7.09 o
  -9   8   4       27.59       29.87      5.76 o
  -8   8   4        8.84        7.91      4.62 o
  -7   8   4       82.08       87.44      6.91 o
  -6   8   4      441.04      434.40     13.47 o
  -5   8   4       50.74       40.20      4.76 o
  -4   8   4       23.71       22.85      1.79 o
  -3   8   4      110.94      109.73      3.80 o
  -2   8   4      697.80      717.00      8.28 o
  -1   8   4      377.85      424.07      5.59 o
   0   8   4     1545.68     1571.40     15.82 o
   1   8   4      194.36      198.67      3.97 o
   2   8   4      424.11      469.99      6.38 o
   3   8   4      345.49      353.24      5.71 o
   4   8   4      802.98      827.02     11.51 o
   5   8   4      233.70      227.50      5.30 o
   6   8   4       35.15       29.75      2.40 o
   7   8   4      176.90      175.46      4.55 o
   8   8   4       45.16       49.04      3.48 o
   9   8   4        0.04       -2.33      2.33 o
  10   8   4        1.89        3.59      2.79 o
  11   8   4       44.82       44.70      4.24 o
  12   8   4       10.64        4.12      6.45 o
  13   8   4        0.56        0.47      5.07 o
 -13   9   4       27.72       30.56     13.10 o
 -12   9   4       10.61       25.53     11.81 o
 -11   9   4       27.16       30.09      8.28 o
 -10   9   4        0.54       -4.63      4.87 o
  -9   9   4       11.26        5.10      6.11 o
  -8   9   4       52.92       43.60      6.33 o
  -7   9   4       90.92       90.35      7.10 o
  -6   9   4       78.60       93.39      7.94 o
  -5   9   4      297.39      306.69     11.22 o
  -4   9   4        7.93       11.85      2.54 o
  -3   9   4     1166.50     1164.22     20.11 o
  -2   9   4       84.95       87.34      2.47 o
  -1   9   4      895.77      874.72     10.28 o
   0   9   4      317.12      369.72      5.72 o
   1   9   4     1163.82     1166.32     15.21 o
   2   9   4       80.43       71.48      2.90 o
   3   9   4      201.65      226.24      5.38 o
   4   9   4        0.79        2.12      1.66 o
   5   9   4      144.79      149.15      4.72 o
   6   9   4      153.43      122.82      3.85 o
   7   9   4      240.66      213.05      8.47 o
   8   9   4        0.84       -1.38      2.36 o
   9   9   4       48.01       56.01      3.92 o
  10   9   4       12.46        3.45      3.56 o
  11   9   4       25.51       28.18      4.76 o
  12   9   4        0.01       -2.47      4.57 o
  13   9   4       28.74       28.61      5.47 o
 -12  10   4       47.29       44.07     14.49 o
 -11  10   4       13.45       13.93      7.22 o
 -10  10   4       25.25       23.88      6.05 o
  -9  10   4        2.09       -1.87      4.56 o
  -8  10   4      407.94      433.73     15.82 o
  -7  10   4       68.06       81.51      7.13 o
  -6  10   4        0.04        3.02      4.44 o
  -5  10   4      153.94      159.36      5.16 o
  -4  10   4      350.94      334.10      8.45 o
  -3  10   4        2.93        2.88      2.24 o
  -2  10   4      130.88      131.09      3.32 o
  -1  10   4      325.69      306.68      5.53 o
   0  10   4      602.22      619.70      8.91 o
   1  10   4       35.87       30.49      2.54 o
   2  10   4      854.53      876.43     12.57 o
   3  10   4        4.18        1.82      4.38 o
   4  10   4      785.42      725.97     11.21 o
   5  10   4      332.46      306.22      6.06 o
   6  10   4       61.40       77.41      3.98 o
   7  10   4       68.58       70.56      4.74 o
   8  10   4       22.33       14.39      4.30 o
   9  10   4        3.76        7.51      2.79 o
  10  10   4        6.30        8.04      2.75 o
  11  10   4        0.65        1.81      3.86 o
  12  10   4        0.66       -1.20      4.91 o
 -12  11   4       11.94       10.07     11.35 o
 -11  11   4        6.03       18.13     11.20 o
 -10  11   4        3.35       -5.70      5.70 o
  -9  11   4       22.94        6.14     10.67 o
  -8  11   4        8.27        2.47      5.03 o
  -7  11   4       14.44       12.94      5.16 o
  -6  11   4        8.78       15.68      5.06 o
  -5  11   4       71.78       74.50      4.81 o
  -4  11   4       68.26       72.69      8.40 o
  -3  11   4       20.32       17.69      4.74 o
  -2  11   4       33.16       35.78      2.34 o
  -1  11   4      227.49      214.89      5.39 o
   0  11   4      270.11      245.12      5.99 o
   1  11   4        1.44        1.20      1.81 o
   2  11   4        2.12        1.15      2.34 o
   3  11   4       83.34       77.52      4.45 o
   4  11   4       71.23       69.45      6.06 o
   5  11   4      186.12      173.49      5.72 o
   6  11   4        0.01        0.14      2.40 o
   7  11   4      162.19      180.56      6.00 o
   8  11   4       10.36       12.90      2.98 o
   9  11   4      102.81      115.31      7.41 o
  10  11   4       10.92        6.37      6.43 o
  11  11   4        1.74        8.98      7.01 o
  12  11   4        1.06        5.80     10.17 o
 -11  12   4       32.34       24.09     12.74 o
 -10  12   4       10.52        4.66      6.59 o
  -9  12   4       21.91       30.14      8.39 o
  -8  12   4        0.95        4.92      4.99 o
  -7  12   4       77.07       69.62     12.42 o
  -6  12   4        0.03       -3.47      4.28 o
  -5  12   4       59.57       62.71      6.66 o
  -4  12   4       13.65        4.92      6.44 o
  -3  12   4      331.87      331.74     12.14 o
  -2  12   4      443.57      442.09      8.05 o
  -1  12   4       98.59       97.32      3.98 o
   0  12   4       38.51       47.47      3.66 o
   1  12   4       36.48       28.07      5.57 o
   2  12   4       20.93       14.78      3.46 o
   3  12   4      242.79      257.16      8.27 o
   4  12   4       81.24       82.72      5.68 o
   5  12   4      121.42      109.96      4.77 o
   6  12   4        0.04       -2.45      2.45 o
   7  12   4       37.68       39.15      3.50 o
   8  12   4        3.22        0.72      3.55 o
   9  12   4       23.82       30.91      4.98 o
  10  12   4        2.19       10.39      6.95 o
  11  12   4       11.66       15.73      7.84 o
 -10  13   4        2.15       -5.12      7.06 o
  -9  13   4       19.91        5.74      7.22 o
  -8  13   4        1.63       -5.64      5.64 o
  -7  13   4        0.00       -1.85      4.78 o
  -6  13   4       40.65       41.16      6.56 o
  -5  13   4        3.60       -3.67      4.60 o
  -4  13   4        9.50        5.97      4.69 o
  -3  13   4        6.03        2.73      4.36 o
  -2  13   4      350.30      347.31      7.67 o
  -1  13   4       52.82       61.71      4.33 o
   0  13   4      109.56      121.86      5.85 o
   1  13   4      284.30      301.64      9.05 o
   2  13   4        1.66        0.81      3.27 o
   3  13   4        0.58        0.72      3.15 o
   4  13   4        2.37       -0.41      2.72 o
   5  13   4        6.95        3.91      3.60 o
   6  13   4       13.35        9.96      3.00 o
   7  13   4       36.54       43.45      3.91 o
   8  13   4       11.24        6.08      4.94 o
   9  13   4        2.11        2.52      9.91 o
  10  13   4       24.74       34.01     13.41 o
 -10  14   4        1.92       -5.24      9.58 o
  -9  14   4       11.11        4.42      7.43 o
  -8  14   4        0.50       -9.30      9.30 o
  -7  14   4       62.00       59.49      9.66 o
  -6  14   4        3.03        8.19     10.33 o
  -5  14   4       98.30       94.21     10.03 o
  -4  14   4        0.81       -3.89      5.33 o
  -3  14   4        4.89       -1.84      5.32 o
  -2  14   4        1.33       -0.47      2.55 o
  -1  14   4       82.17       73.77      4.72 o
   0  14   4        3.56        8.66      3.45 o
   1  14   4        9.44       15.15      4.51 o
   2  14   4       10.23       11.20      3.62 o
   3  14   4        3.01        3.96      3.46 o
   4  14   4       35.90       33.65      4.09 o
   5  14   4        4.50       -1.52      2.96 o
   6  14   4        7.61        5.67      3.54 o
   7  14   4       37.81       40.22      5.73 o
   8  14   4       37.39       29.34      3.94 o
   9  14   4        0.44       14.23     10.79 o
  10  14   4        1.85        8.53     11.15 o
  -9  15   4        3.39        0.15     10.48 o
  -8  15   4        5.81       28.05     12.23 o
  -7  15   4        0.17        8.63     10.48 o
  -6  15   4        4.18       30.92     11.87 o
  -5  15   4       25.30       11.87     10.22 o
  -4  15   4        1.77        2.36      8.12 o
  -3  15   4       14.37       17.27      6.96 o
  -2  15   4       31.13       34.14      3.37 o
  -1  15   4        8.71        5.02      2.98 o
   0  15   4       12.55       15.75      4.58 o
   1  15   4       20.26       14.48      3.76 o
   2  15   4        8.21       -0.97      3.32 o
   3  15   4       19.85       22.63      3.86 o
   4  15   4       29.23       30.74      4.69 o
   5  15   4        5.85        2.11      3.68 o
   6  15   4        1.94        1.20      3.26 o
   7  15   4       20.71       19.07      4.92 o
   8  15   4       81.41       71.20     14.79 o
   9  15   4       10.20        3.24     10.58 o
  -8  16   4       36.88       58.46     15.15 o
  -7  16   4        7.20        6.06     10.43 o
  -6  16   4       12.53       10.63      9.86 o
  -5  16   4       45.66       49.06     12.94 o
  -4  16   4       29.72       34.57     11.76 o
  -3  16   4        4.29        7.35      8.22 o
  -2  16   4        0.01       -3.18      3.67 o
  -1  16   4       55.27       66.24      5.46 o
   0  16   4       26.39       30.94      4.61 o
   1  16   4       55.44       72.71      5.29 o
   2  16   4        2.57       -1.35      7.47 o
   3  16   4        1.31       -3.59      3.59 o
   4  16   4       23.20       21.28      4.34 o
   5  16   4       47.20       57.42      5.54 o
   6  16   4        5.18        5.08      4.63 o
   7  16   4       13.28       16.08      4.25 o
   8  16   4       16.74       33.39     12.33 o
  -6  17   4        2.05       -3.18     10.17 o
  -5  17   4       13.62       11.15     10.68 o
  -4  17   4        4.02       11.76     10.38 o
  -3  17   4       10.63        6.93      9.14 o
  -2  17   4        7.49        0.28      6.50 o
  -1  17   4        5.00        5.48      3.45 o
   0  17   4        4.89        6.01      4.70 o
   1  17   4        0.11       -1.25      5.67 o
   2  17   4       37.34       45.62      9.66 o
   3  17   4        1.14        2.70      9.53 o
   4  17   4        0.04        3.11      5.23 o
   5  17   4        0.41       -0.89      4.80 o
   6  17   4       28.31       35.59      5.48 o
  -4  18   4        2.27        0.05      9.91 o
  -3  18   4        2.61       -9.61      9.61 o
  -2  18   4        8.11        0.87      7.01 o
  -1  18   4        9.79       19.03      6.47 o
   0  18   4       60.68       79.50      8.49 o
   1  18   4        3.80        6.83      5.73 o
   2  18   4        7.90       16.09      6.42 o
   3  18   4       22.85       31.02      6.98 o
   4  18   4        0.34       -5.07      5.07 o
  -1  19   4       17.07       23.78     11.71 o
   0  19   4        0.29       -5.21      5.52 o
 -13   0   5        9.10       11.89      4.42 o
 -11   0   5        4.32        3.53      8.35 o
  -9   0   5      909.29      812.19     15.11 o
  -7   0   5      937.01      915.92     12.93 o
  -5   0   5        0.60        6.11      1.36 o
  -3   0   5     5031.00     5127.36     72.00 o
  -1   0   5     3385.68     2831.65     36.28 o
   1   0   5     1034.12     1137.91     13.35 o
   3   0   5       51.69       24.36      1.82 o
   5   0   5     8926.89     9227.37    114.08 o
   7   0   5      349.88      353.55      8.10 o
   9   0   5     1689.78     1760.52     24.39 o
  11   0   5       15.30       13.87      5.76 o
  13   0   5        7.19        9.09      8.53 o
 -14   1   5        0.13        1.44      5.43 o
 -13   1   5        0.98        3.47      3.37 o
 -12   1   5       38.12       33.53      3.96 o
 -11   1   5       32.58       35.91      7.20 o
 -10   1   5       14.34       10.79      2.93 o
  -9   1   5      117.56      117.28      3.29 o
  -8   1   5      229.49      203.98      3.81 o
  -7   1   5      150.81      183.05      3.63 o
  -6   1   5       23.21       23.74      1.36 o
  -5   1   5      455.77      494.74      6.50 o
  -4   1   5      906.71     1022.06     10.81 o
  -3   1   5     1742.47     1719.04     17.03 o
  -2   1   5      295.80      277.02      3.41 o
  -1   1   5      742.21      776.87      8.22 o
   0   1   5       98.25      117.41      2.24 o
   1   1   5      624.43      685.43      6.61 o
   2   1   5      557.24      616.37      5.96 o
   3   1   5        1.74       -0.62      0.84 o
   4   1   5      713.91      720.35      7.14 o
   5   1   5        1.98        3.06      1.19 o
   6   1   5     1021.56     1006.25     12.09 o
   7   1   5       35.27       32.15      2.02 o
   8   1   5      325.89      335.30      5.87 o
   9   1   5      225.16      230.94      6.28 o
  10   1   5        9.11        5.09      3.89 o
  11   1   5      126.64      123.43      9.27 o
  12   1   5      129.87      124.82      6.79 o
  13   1   5        4.67       -2.31      5.75 o
  14   1   5        6.82        3.65      6.36 o
 -14   2   5       11.09       19.52      5.99 o
 -13   2   5        0.12       -2.36      4.60 o
 -12   2   5        1.58        0.15      2.87 o
 -11   2   5       48.12       51.79      4.04 o
 -10   2   5        9.43        2.97      2.98 o
  -9   2   5       42.43       48.91      2.54 o
  -8   2   5       30.44       28.73      1.80 o
  -7   2   5      218.04      242.73      3.66 o
  -6   2   5      517.30      511.40      5.79 o
  -5   2   5     1207.07     1415.50     13.11 o
  -4   2   5      525.04      491.38      5.49 o
  -3   2   5      336.71      384.98      4.42 o
  -2   2   5     1651.42     1499.00     14.95 o
  -1   2   5        5.45        1.16      0.61 o
   0   2   5      224.79      294.10      3.54 o
   1   2   5     1106.76     1142.59      9.88 o
   2   2   5     2634.03     2682.28     21.71 o
   3   2   5      696.47      674.78      6.90 o
   4   2   5      251.66      215.85      3.23 o
   5   2   5       45.79       61.50      1.92 o
   6   2   5       99.85       93.15      2.43 o
   7   2   5      775.22      779.63      8.76 o
   8   2   5      660.80      687.76      8.66 o
   9   2   5        0.19        1.09      1.89 o
  10   2   5        5.51        1.63      2.50 o
  11   2   5       34.33       23.34      3.84 o
  12   2   5        0.01       -0.96      4.08 o
  13   2   5        5.45       -7.47      7.47 o
  14   2   5        2.99        0.09      6.55 o
 -14   3   5        4.75        6.29      9.89 o
 -13   3   5       10.34        3.43      4.47 o
 -12   3   5       23.02       28.69      4.40 o
 -11   3   5      205.82      206.58      7.02 o
 -10   3   5       17.08        7.24      2.05 o
  -9   3   5      320.18      316.94      5.36 o
  -8   3   5      351.06      322.83      4.80 o
  -7   3   5       59.51       63.10      1.77 o
  -6   3   5        7.94        8.75      0.90 o
  -5   3   5        7.86        3.72      1.15 o
  -4   3   5      351.46      338.42      5.23 o
  -3   3   5      715.94      801.89     10.01 o
  -2   3   5        9.83        7.92      1.00 o
  -1   3   5      848.73      827.18      8.36 o
   0   3   5     1057.60     1055.08      9.91 o
   1   3   5     7988.22     7920.46     63.84 o
   2   3   5     4675.90     4886.08     40.10 o
   3   3   5     4185.27     4362.07     34.69 o
   4   3   5       23.58        8.04      1.14 o
   5   3   5     1871.99     1947.32     17.58 o
   6   3   5      191.79      200.42      3.52 o
   7   3   5        6.51        8.64      1.52 o
   8   3   5        0.04        3.06      1.81 o
   9   3   5       10.58       14.00      2.30 o
  10   3   5       86.26       90.09      4.71 o
  11   3   5       36.83       33.91      4.17 o
  12   3   5       33.59       35.70      5.55 o
  13   3   5       88.47       98.09     13.61 o
  14   3   5        4.33        3.34      6.83 o
 -14   4   5        0.70        4.98      9.71 o
 -13   4   5       19.75       21.88     10.27 o
 -12   4   5       14.28        4.73      8.78 o
 -11   4   5       21.39       22.23      6.00 o
 -10   4   5       38.77       30.26      5.11 o
  -9   4   5        0.21       -3.31      3.80 o
  -8   4   5      178.97      181.03      5.65 o
  -7   4   5        0.47       -0.82      1.50 o
  -6   4   5      207.81      218.62      5.38 o
  -5   4   5        0.01       -1.12      1.17 o
  -4   4   5     3424.02     3599.05     46.87 o
  -3   4   5       28.10       25.51      1.13 o
  -2   4   5       40.25       63.98      1.38 o
  -1   4   5      466.35      513.48      5.95 o
   0   4   5     3200.53     3091.19     26.91 o
   1   4   5     3003.84     3065.24     25.73 o
   2   4   5     4349.93     4616.69     38.19 o
   3   4   5     1438.92     1730.88     14.92 o
   4   4   5     2951.89     3158.97     26.96 o
   5   4   5     1564.44     1623.49     15.09 o
   6   4   5      854.36      802.84      9.61 o
   7   4   5       19.57       16.35      1.85 o
   8   4   5      756.62      751.96     10.19 o
   9   4   5      208.56      218.48      5.97 o
  10   4   5       22.58       22.80      3.28 o
  11   4   5       54.00       54.40      4.68 o
  12   4   5       44.77       44.03      5.10 o
  13   4   5        1.05        2.20      8.17 o
  14   4   5        6.76       11.73      7.11 o
 -14   5   5       12.51       -2.52      9.45 o
 -13   5   5        0.78       -7.81      8.22 o
 -12   5   5       16.15       17.57     10.43 o
 -11   5   5       10.24       19.25      6.01 o
 -10   5   5       15.53       12.62      5.94 o
  -9   5   5       49.29       67.12      5.31 o
  -8   5   5       14.68        9.74      2.65 o
  -7   5   5      577.36      540.81     10.11 o
  -6   5   5       38.68       48.17      3.00 o
  -5   5   5      271.89      253.54      7.31 o
  -4   5   5      143.65      149.02      5.35 o
  -3   5   5      740.73      769.09     10.58 o
  -2   5   5       30.20       52.77      2.67 o
  -1   5   5        0.39       -0.55      0.85 o
   0   5   5       15.43       14.00      1.03 o
   1   5   5       82.77       75.83      1.97 o
   2   5   5      551.24      601.22      6.80 o
   3   5   5       46.62       68.43      2.09 o
   4   5   5      121.19      119.47      3.69 o
   5   5   5       70.16       58.04      2.65 o
   6   5   5      119.26       95.54      3.14 o
   7   5   5       11.14        5.41      1.55 o
   8   5   5        7.58        7.56      2.40 o
   9   5   5       72.50       78.74      4.19 o
  10   5   5       21.40       24.47      3.48 o
  11   5   5        8.60        7.32      3.18 o
  12   5   5       34.73       34.76      7.82 o
  13   5   5        9.74        5.47      6.48 o
  14   5   5        7.41       -0.97      6.55 o
 -14   6   5       21.46       19.42     11.40 o
 -13   6   5       12.76        9.30     10.12 o
 -12   6   5        0.03        2.47      9.50 o
 -11   6   5       19.35        4.16     12.56 o
 -10   6   5       14.62       17.97      8.17 o
  -9   6   5       14.76       13.77      4.07 o
  -8   6   5      518.58      523.23     13.17 o
  -7   6   5      457.24      474.37     12.01 o
  -6   6   5        3.90       -2.47      2.47 o
  -5   6   5        0.06       -1.11      2.34 o
  -4   6   5       97.25      107.81      4.90 o
  -3   6   5      217.79      192.32      3.75 o
  -2   6   5      190.55      182.47      3.52 o
  -1   6   5     1543.16     1533.75     14.80 o
   0   6   5     1246.66     1263.40     12.12 o
   1   6   5        9.68       10.51      1.20 o
   2   6   5     1208.84     1354.96     13.23 o
   3   6   5      207.93      202.73      3.62 o
   4   6   5       30.06       36.74      1.81 o
   5   6   5       19.92       22.23      1.89 o
   6   6   5      567.55      568.64      8.56 o
   7   6   5      124.34      109.11      3.49 o
   8   6   5      292.19      279.92      7.21 o
   9   6   5        0.26       -2.75      2.75 o
  10   6   5        0.02       -2.56      2.56 o
  11   6   5       19.33       17.31      3.59 o
  12   6   5        1.75        3.49      4.06 o
  13   6   5       47.38       55.15      8.37 o
  14   6   5        0.05       -5.70      5.70 o
 -13   7   5        1.41       -5.45      9.66 o
 -12   7   5       51.92       40.94     12.94 o
 -11   7   5       58.48       66.44      9.15 o
 -10   7   5      172.61      150.50     11.36 o
  -9   7   5        0.74        2.80      4.49 o
  -8   7   5       30.39       20.92      6.03 o
  -7   7   5      869.18      858.28     20.95 o
  -6   7   5        5.12        8.72      3.31 o
  -5   7   5      571.62      584.03     13.46 o
  -4   7   5      140.21      151.61      5.96 o
  -3   7   5      115.37      111.23      2.98 o
  -2   7   5       39.60       42.17      1.72 o
  -1   7   5      663.73      750.80      8.16 o
   0   7   5      136.85      185.13      3.24 o
   1   7   5     1115.10     1061.78     11.30 o
   2   7   5       49.74       52.97      1.97 o
   3   7   5      954.88      976.04     10.41 o
   4   7   5      428.93      445.92      7.03 o
   5   7   5      507.29      463.22      7.39 o
   6   7   5        0.41       -0.65      1.69 o
   7   7   5       53.00       53.10      3.09 o
   8   7   5        0.32        4.81      2.40 o
   9   7   5        0.80       -0.07      2.49 o
  10   7   5        1.84        1.12      2.77 o
  11   7   5       59.28       60.50      4.85 o
  12   7   5       39.14       45.96      4.81 o
  13   7   5        2.63        1.94      7.27 o
 -13   8   5        6.13       14.33     11.87 o
 -12   8   5       33.70       33.85     12.43 o
 -11   8   5        3.22       -1.40      6.45 o
 -10   8   5       11.11        9.80      6.09 o
  -9   8   5       50.25       41.33      6.30 o
  -8   8   5      212.76      215.57     10.69 o
  -7   8   5       15.34       19.98      4.90 o
  -6   8   5      340.16      297.97     12.20 o
  -5   8   5      125.97      110.28      6.71 o
  -4   8   5       32.03       37.59      4.37 o
  -3   8   5      160.79      153.05      3.78 o
  -2   8   5      270.07      296.25      3.98 o
  -1   8   5       35.92       39.69      1.65 o
   0   8   5     1205.36     1288.74     12.75 o
   1   8   5       87.92      102.06      2.78 o
   2   8   5        0.19        0.30      1.21 o
   3   8   5       21.24       24.69      1.98 o
   4   8   5       90.68      115.65      3.62 o
   5   8   5       54.33       53.65      2.65 o
   6   8   5      120.99      110.16      3.76 o
   7   8   5       23.77       22.03      2.83 o
   8   8   5       13.01       11.34      2.69 o
   9   8   5       18.19       18.94      3.24 o
  10   8   5       10.41       10.40      3.12 o
  11   8   5       17.87       16.43      3.57 o
  12   8   5        3.97        3.96      7.20 o
  13   8   5       15.04       14.20      6.15 o
 -13   9   5        0.25        1.03     10.48 o
 -12   9   5       80.59      102.17     17.00 o
 -11   9   5        7.19        5.41      7.18 o
 -10   9   5       19.83       16.84      5.55 o
  -9   9   5       10.27       15.77      5.31 o
  -8   9   5      292.49      309.77     15.94 o
  -7   9   5        2.74        5.34      4.29 o
  -6   9   5      614.04      541.87     18.27 o
  -5   9   5       14.60        8.84      4.24 o
  -4   9   5        0.12       -0.81      1.57 o
  -3   9   5      149.69      147.53      4.57 o
  -2   9   5      107.60       99.05      2.61 o
  -1   9   5        0.32        0.77      1.27 o
   0   9   5      201.76      196.26      3.77 o
   1   9   5        6.62        8.72      2.11 o
   2   9   5       51.28       43.42      2.35 o
   3   9   5       46.93       56.09      2.75 o
   4   9   5      639.83      615.70      9.95 o
   5   9   5      173.21      158.80      5.03 o
   6   9   5       81.41       69.98      3.87 o
   7   9   5       24.39       36.15      3.27 o
   8   9   5        1.90        0.89      2.46 o
   9   9   5       28.58       31.77      3.56 o
  10   9   5        6.49        6.61      3.14 o
  11   9   5       28.02       34.15      4.61 o
  12   9   5        2.46        0.55      5.25 o
 -12  10   5        9.39       16.85     12.07 o
 -11  10   5        0.86        3.76      7.42 o
 -10  10   5        6.00        3.01      5.46 o
  -9  10   5       59.40       61.57      8.27 o
  -8  10   5       12.44       10.38      6.32 o
  -7  10   5      136.43      137.25      8.65 o
  -6  10   5        1.01       -4.21      5.04 o
  -5  10   5      474.58      482.13     14.86 o
  -4  10   5      847.88      828.56     13.41 o
  -3  10   5      394.08      396.52      8.03 o
  -2  10   5      179.82      149.03      3.82 o
  -1  10   5       38.89       42.20      2.38 o
   0  10   5      316.29      321.62      5.95 o
   1  10   5        2.39        0.90      1.62 o
   2  10   5      551.00      537.49      7.99 o
   3  10   5      301.73      305.62      6.71 o
   4  10   5       19.56       10.08      2.73 o
   5  10   5       97.23      101.26      4.44 o
   6  10   5        9.62       10.08      2.67 o
   7  10   5      107.69      100.61      4.70 o
   8  10   5       24.25       40.52      4.21 o
   9  10   5       16.59       17.80      3.28 o
  10  10   5        2.61        3.75      3.23 o
  11  10   5        5.47        6.43      4.64 o
  12  10   5        8.82       -0.11      4.76 o
 -12  11   5       31.16       72.58     16.23 o
 -11  11   5        4.88       17.93     11.81 o
 -10  11   5      104.99      104.63      9.30 o
  -9  11   5       16.75       10.06      5.58 o
  -8  11   5        2.26       -0.63      4.65 o
  -7  11   5        6.92        2.62      4.39 o
  -6  11   5        2.23       -4.09      4.09 o
  -5  11   5       11.28       10.69      4.67 o
  -4  11   5       50.04       47.60      5.98 o
  -3  11   5       26.70       23.95      4.86 o
  -2  11   5      110.90      100.54      4.40 o
  -1  11   5      356.76      347.18      6.97 o
   0  11   5      343.23      323.24      6.97 o
   1  11   5       11.79        8.48      2.71 o
   2  11   5       16.80       30.39      2.75 o
   3  11   5      656.58      566.46     10.55 o
   4  11   5      467.45      465.71      9.43 o
   5  11   5       23.25       27.75      3.15 o
   6  11   5       13.95        3.49      2.96 o
   7  11   5       59.52       59.54      4.09 o
   8  11   5       41.44       32.87      3.55 o
   9  11   5       69.94       93.36      5.18 o
  10  11   5       12.00       15.58      7.00 o
  11  11   5       15.12       20.30      4.86 o
 -11  12   5        0.04       15.72     11.04 o
 -10  12   5        1.68        1.38      6.48 o
  -9  12   5        1.01        0.73      5.95 o
  -8  12   5        4.46        8.32      5.04 o
  -7  12   5        6.54       -4.54      4.54 o
  -6  12   5       32.82       37.89      5.95 o
  -5  12   5        3.29       -0.40      6.80 o
  -4  12   5      207.33      196.74     12.31 o
  -3  12   5      221.59      231.21     18.13 o
  -2  12   5      205.63      213.00      4.99 o
  -1  12   5        4.36       -2.28      2.28 o
   0  12   5      412.68      386.39      8.90 o
   1  12   5       91.32       90.98      5.04 o
   2  12   5       70.75       73.31      4.28 o
   3  12   5       49.68       51.65      4.07 o
   4  12   5        1.85        0.30      3.93 o
   5  12   5       19.48       13.46      3.14 o
   6  12   5       66.31       68.83      4.46 o
   7  12   5       26.47       29.36      3.46 o
   8  12   5       35.70       43.10      6.47 o
   9  12   5        0.10       -4.32      4.32 o
  10  12   5        0.41        0.54      4.05 o
  11  12   5       17.62       22.52      8.78 o
 -10  13   5        5.36       16.64     10.71 o
  -9  13   5       26.12       34.40      9.15 o
  -8  13   5       20.80       20.61      7.80 o
  -7  13   5       47.11       55.62      7.37 o
  -6  13   5        1.56        2.27      4.70 o
  -5  13   5        0.65        5.85      4.84 o
  -4  13   5       40.05       37.24      5.93 o
  -3  13   5       78.44       76.71      6.92 o
  -2  13   5        3.67        5.90      1.88 o
  -1  13   5      253.53      255.08      8.35 o
   0  13   5       66.86       58.53      4.94 o
   1  13   5      304.21      296.03     15.16 o
   2  13   5       73.59       76.60      5.23 o
   3  13   5        0.56       -0.47      3.76 o
   4  13   5       14.71       11.89      3.16 o
   5  13   5      108.04       99.48      7.74 o
   6  13   5        0.40       -2.65      2.89 o
   7  13   5        1.20        1.50      3.20 o
   8  13   5       12.40        9.18      3.32 o
   9  13   5        1.55        1.92      8.84 o
  10  13   5       30.17       37.91     13.15 o
 -10  14   5        4.38       17.07      8.53 o
  -9  14   5        4.32        1.72      7.90 o
  -8  14   5       20.72       36.23     10.58 o
  -7  14   5       10.27       12.60      7.60 o
  -6  14   5       24.13       23.02      7.72 o
  -5  14   5       32.47       25.21      7.39 o
  -4  14   5       13.31        5.91      9.94 o
  -3  14   5        0.02        4.61      5.63 o
  -2  14   5       83.89       80.08      4.21 o
  -1  14   5       59.94       61.03      5.43 o
   0  14   5      126.99      138.32      6.38 o
   1  14   5       21.14       16.61      3.73 o
   2  14   5       16.65       15.26      3.91 o
   3  14   5        9.89       12.96      3.75 o
   4  14   5       44.49       39.07      4.47 o
   5  14   5        1.70        1.05      3.67 o
   6  14   5       14.99       13.69      4.03 o
   7  14   5        5.01        6.39      3.79 o
   8  14   5        5.84        2.31      8.63 o
   9  14   5        4.98        8.98      4.30 o
  -9  15   5       21.77       27.28     13.30 o
  -8  15   5        5.43        8.94     11.25 o
  -7  15   5       38.08       44.69     13.25 o
  -6  15   5        6.59       18.70     10.48 o
  -5  15   5       28.06       31.95     11.76 o
  -4  15   5       35.63       40.79     11.76 o
  -3  15   5        0.37       -5.29      7.35 o
  -2  15   5       41.88       40.29      3.21 o
  -1  15   5        9.47       13.81      3.29 o
   0  15   5        4.72        3.32      3.30 o
   1  15   5        0.23        5.53      3.45 o
   2  15   5        0.03       -2.93      2.93 o
   3  15   5       23.79       25.58      4.01 o
   4  15   5        9.31        8.95      4.93 o
   5  15   5        4.85        5.58      3.44 o
   6  15   5        0.33       -3.53      3.53 o
   7  15   5        5.11       -0.50      4.42 o
   8  15   5       61.75       64.31      6.32 o
  -7  16   5        0.01       -4.42     10.02 o
  -6  16   5        0.15        5.96     10.48 o
  -5  16   5       42.87       13.72     10.02 o
  -4  16   5       30.23       37.14     12.12 o
  -3  16   5        7.09        5.50      9.35 o
  -2  16   5        9.37       18.00     10.20 o
  -1  16   5        2.08        5.32      6.99 o
   0  16   5       28.11       28.67      4.64 o
   1  16   5        0.24       -1.28      3.58 o
   2  16   5        4.02       -4.86      5.35 o
   3  16   5        8.65       -1.81      4.94 o
   4  16   5        9.99        9.34      6.24 o
   5  16   5       38.33       40.70     15.15 o
   6  16   5       11.57       11.33      6.70 o
   7  16   5       20.50       17.94      6.37 o
  -6  17   5        0.10        2.52     10.84 o
  -5  17   5       11.25       15.98     11.10 o
  -4  17   5        1.31        0.15      9.25 o
  -3  17   5        0.16        7.45      8.94 o
  -2  17   5        8.91        5.83      6.06 o
  -1  17   5       15.43       30.65      5.86 o
   0  17   5       90.26       95.26      6.31 o
   1  17   5        1.44       -2.04      5.32 o
   2  17   5        0.04       -5.02      5.02 o
   3  17   5        0.24       -5.11      5.11 o
   4  17   5        5.27       13.11      6.04 o
   5  17   5        0.41        2.97      5.42 o
   6  17   5        2.33       -0.36      7.89 o
  -4  18   5        1.04       -2.21      9.81 o
  -3  18   5        4.20        0.87     10.33 o
  -2  18   5        0.00        3.70      9.71 o
  -1  18   5        6.45        5.22      5.02 o
   0  18   5        0.29       -5.12      5.12 o
   1  18   5        8.21       -3.20      5.58 o
   2  18   5        1.35       -3.31      5.92 o
   3  18   5        2.64        2.75      7.83 o
   4  18   5        1.82        4.10      5.60 o
 -14   0   6        0.19       13.82      8.27 o
 -12   0   6        7.59        8.10      4.48 o
 -10   0   6        0.56       -3.50      3.64 o
  -8   0   6      454.52      450.04     10.82 o
  -6   0   6      437.00      473.13      8.35 o
  -4   0   6      164.79      192.90      7.03 o
  -2   0   6     2918.31     2853.15     41.01 o
   0   0   6      139.57      119.96      3.14 o
   2   0   6     5091.71     4823.91     56.01 o
   4   0   6     7336.93     7496.15     85.93 o
   6   0   6      255.25      309.35      6.69 o
   8   0   6       29.44       36.96      3.47 o
  10   0   6     1075.65     1114.92     25.01 o
  12   0   6       13.55       18.24      9.40 o
  14   0   6       17.27       15.05     10.63 o
 -14   1   6        3.34        1.73      5.42 o
 -13   1   6        6.27       11.62      3.58 o
 -12   1   6        6.07        5.26      3.08 o
 -11   1   6       18.12       17.65      3.28 o
 -10   1   6       33.81       26.16      4.07 o
  -9   1   6      335.25      318.55      6.97 o
  -8   1   6       20.30       19.10      1.96 o
  -7   1   6     1577.29     1591.47     15.87 o
  -6   1   6      680.60      763.72      9.50 o
  -5   1   6      189.53      143.83      3.03 o
  -4   1   6     2234.62     2306.04     22.71 o
  -3   1   6     1881.85     1716.96     17.72 o
  -2   1   6      272.43      252.38      3.36 o
  -1   1   6      595.59      594.00      6.76 o
   0   1   6      105.62      102.74      2.12 o
   1   1   6      420.14      543.41      5.89 o
   2   1   6      538.63      507.48      5.28 o
   3   1   6       15.40        9.89      1.06 o
   4   1   6     1193.89     1305.21     11.77 o
   5   1   6     4961.52     5132.57     42.85 o
   6   1   6       55.25       76.71      2.33 o
   7   1   6     1069.82     1041.21     12.95 o
   8   1   6        0.22       -0.98      1.66 o
   9   1   6       38.49       32.70      2.44 o
  10   1   6        5.28        9.49      2.75 o
  11   1   6       13.12        7.04      3.31 o
  12   1   6        0.27        9.43      6.50 o
  13   1   6        0.09       -5.58      5.58 o
  14   1   6        0.00      -11.01     13.46 o
 -14   2   6        1.50       -2.65      4.93 o
 -13   2   6       25.35       33.48      4.26 o
 -12   2   6       34.17       43.03      3.91 o
 -11   2   6       88.04       78.23      5.73 o
 -10   2   6       13.45       16.86      3.00 o
  -9   2   6       68.39       75.88      2.96 o
  -8   2   6      432.79      440.33      6.15 o
  -7   2   6      322.80      318.29      4.35 o
  -6   2   6       14.13       29.20      1.37 o
  -5   2   6      467.46      488.54      5.74 o
  -4   2   6      510.36      572.46      6.32 o
  -3   2   6     2530.76     2623.74     24.11 o
  -2   2   6     1389.96     1527.75     15.41 o
  -1   2   6     4519.57     4548.78     42.99 o
   0   2   6     2059.73     1897.21     16.99 o
   1   2   6     2616.91     2674.40     22.55 o
   2   2   6      468.78      377.25      4.34 o
   3   2   6      219.17      221.31      3.35 o
   4   2   6      705.83      690.09      7.39 o
   5   2   6      276.84      303.99      4.28 o
   6   2   6       62.02       61.27      2.14 o
   7   2   6       20.06       16.65      1.76 o
   8   2   6      166.84      150.11      3.81 o
   9   2   6      114.26      117.92      3.60 o
  10   2   6      185.40      183.90      5.91 o
  11   2   6        0.21       -0.23      3.19 o
  12   2   6        1.22        8.86      6.03 o
  13   2   6       52.39       67.22      9.33 o
  14   2   6        0.50       -6.26      6.26 o
 -14   3   6       21.55       29.55      9.02 o
 -13   3   6        5.76        2.09      4.00 o
 -12   3   6        0.11       -3.27      3.27 o
 -11   3   6       30.18       32.93      3.14 o
 -10   3   6      178.92      151.17      4.30 o
  -9   3   6       83.22       67.04      2.56 o
  -8   3   6        1.36       -0.23      1.05 o
  -7   3   6      412.12      411.05      4.91 o
  -6   3   6       58.47       50.05      1.41 o
  -5   3   6     1615.39     1582.22     16.16 o
  -4   3   6       96.66      103.52      1.86 o
  -3   3   6      115.77       94.50      1.80 o
  -2   3   6       64.34       58.65      1.66 o
  -1   3   6      380.47      371.81      4.52 o
   0   3   6     3772.53     4088.57     36.70 o
   1   3   6      132.55      164.60      2.88 o
   2   3   6      371.17      380.06      4.61 o
   3   3   6       29.23       38.09      1.56 o
   4   3   6      205.56      225.23      5.11 o
   5   3   6      276.41      294.17      5.32 o
   6   3   6      623.88      629.92      8.42 o
   7   3   6       36.84       28.85      1.96 o
   8   3   6      162.27      163.62      4.05 o
   9   3   6        4.28        3.12      2.31 o
  10   3   6       90.01       92.92      4.87 o
  11   3   6      159.45      184.96     13.96 o
  12   3   6        5.94        6.72      6.50 o
  13   3   6        3.84        8.53      6.34 o
  14   3   6        0.64       -2.06      6.63 o
 -14   4   6        0.00       10.68      9.66 o
 -13   4   6        0.72        0.46      8.89 o
 -12   4   6        0.08        7.35      8.99 o
 -11   4   6       61.74       81.64      8.55 o
 -10   4   6       51.80       56.62      7.48 o
  -9   4   6      197.93      197.41      9.18 o
  -8   4   6       89.61       85.48      4.00 o
  -7   4   6        8.81       10.51      1.96 o
  -6   4   6      155.13      160.81      4.23 o
  -5   4   6      222.23      257.57      5.68 o
  -4   4   6      154.19      142.84      3.84 o
  -3   4   6      566.29      681.46      8.71 o
  -2   4   6        1.39        0.94      0.66 o
  -1   4   6     1600.52     1678.90     16.86 o
   0   4   6      157.75      180.20      3.09 o
   1   4   6      385.56      342.94      4.21 o
   2   4   6     1155.37     1156.57     10.93 o
   3   4   6     1267.06     1306.24     11.40 o
   4   4   6        3.27        2.83      1.13 o
   5   4   6      227.01      223.10      4.90 o
   6   4   6      204.99      208.77      4.16 o
   7   4   6        1.77       -1.54      1.54 o
   8   4   6      467.63      475.99      8.27 o
   9   4   6        3.61       -2.51      2.65 o
  10   4   6        0.41       -2.16      2.68 o
  11   4   6       53.17       58.86      4.88 o
  12   4   6       18.38       12.59      5.76 o
  13   4   6        7.96       13.36      6.83 o
  14   4   6        0.15       -1.16      6.81 o
 -14   5   6        4.11        3.03     10.33 o
 -13   5   6        0.09       14.79      9.45 o
 -12   5   6       21.01       29.18     10.68 o
 -11   5   6       56.20       69.97      8.32 o
 -10   5   6      222.79      196.67     11.85 o
  -9   5   6      178.44      144.24      9.29 o
  -8   5   6      386.22      371.27     10.50 o
  -7   5   6       13.55       10.99      2.02 o
  -6   5   6       60.84       53.59      2.57 o
  -5   5   6      132.20      148.03      5.84 o
  -4   5   6       73.57       58.95      3.72 o
  -3   5   6       26.73       25.16      1.41 o
  -2   5   6      442.46      457.55      5.50 o
  -1   5   6      109.15      117.65      2.45 o
   0   5   6      182.13      272.57      3.90 o
   1   5   6     3533.94     3442.73     29.01 o
   2   5   6      242.60      246.14      3.73 o
   3   5   6      911.35     1003.87     10.05 o
   4   5   6      108.26      102.29      2.68 o
   5   5   6      240.98      226.88      4.32 o
   6   5   6      460.07      439.57      7.40 o
   7   5   6       30.54       30.64      2.36 o
   8   5   6       99.71       93.43      3.96 o
   9   5   6        4.53        1.31      2.53 o
  10   5   6        1.01       -0.67      2.84 o
  11   5   6        7.71        3.79      3.03 o
  12   5   6        3.23        1.49      5.16 o
  13   5   6       33.93       36.61      7.66 o
  14   5   6        8.68        2.43      7.13 o
 -14   6   6       29.00        7.76     11.15 o
 -13   6   6        8.39       19.42     10.63 o
 -12   6   6       63.42       78.95     14.28 o
 -11   6   6      348.67      340.83     24.45 o
 -10   6   6        8.44       14.59      6.16 o
  -9   6   6       37.97       36.21      5.55 o
  -8   6   6      377.60      380.94     11.17 o
  -7   6   6      409.72      394.92     10.85 o
  -6   6   6      183.51      162.15      6.58 o
  -5   6   6     1218.70     1313.63     23.11 o
  -4   6   6       90.30       96.62      7.40 o
  -3   6   6      369.72      355.02      5.98 o
  -2   6   6     2369.46     2486.88     24.45 o
  -1   6   6      310.71      320.07      4.26 o
   0   6   6       34.57       21.20      1.36 o
   1   6   6      404.47      386.28      5.30 o
   2   6   6      375.64      384.71      6.29 o
   3   6   6        3.02        5.53      1.27 o
   4   6   6       45.04       55.71      2.14 o
   5   6   6      157.70      146.76      4.04 o
   6   6   6        2.51       -0.65      1.66 o
   7   6   6       61.50       56.61      3.00 o
   8   6   6        2.07        2.49      2.40 o
   9   6   6       79.75       74.27      4.33 o
  10   6   6       97.66       89.42      4.99 o
  11   6   6       14.25       10.90      3.30 o
  12   6   6       20.68       27.79      6.11 o
  13   6   6        2.84       -7.86      7.86 o
 -13   7   6        4.89       -4.11      9.97 o
 -12   7   6        0.01       11.20     10.53 o
 -11   7   6        4.45       12.17     10.12 o
 -10   7   6        1.82        1.79      6.06 o
  -9   7   6        3.97       -3.24      4.22 o
  -8   7   6      891.78      776.31     20.10 o
  -7   7   6      116.79       97.42      7.11 o
  -6   7   6        0.69        0.12      3.17 o
  -5   7   6        0.04       -1.64      2.78 o
  -4   7   6      256.11      229.78      7.44 o
  -3   7   6      536.57      542.92      8.44 o
  -2   7   6       33.39       42.08      1.49 o
  -1   7   6      642.28      673.62      7.59 o
   0   7   6     1870.73     1833.97     17.90 o
   1   7   6      128.00      109.87      2.85 o
   2   7   6      127.78      109.37      2.87 o
   3   7   6      195.29      196.70      3.78 o
   4   7   6      300.88      304.44      5.42 o
   5   7   6        1.22        1.66      1.65 o
   6   7   6      984.06      961.76     12.86 o
   7   7   6       91.39       90.35      3.90 o
   8   7   6        0.27       -2.25      2.25 o
   9   7   6       56.87       56.13      4.12 o
  10   7   6        1.21       -2.83      2.83 o
  11   7   6       11.61       17.88      3.70 o
  12   7   6        1.42       13.91      7.58 o
  13   7   6       15.34        6.20      6.46 o
 -13   8   6        0.32       10.53     11.51 o
 -12   8   6       13.83       24.76     11.35 o
 -11   8   6        0.58        3.85     10.12 o
 -10   8   6       40.17       31.31      7.88 o
  -9   8   6        9.38        9.41      4.77 o
  -8   8   6        9.19        8.59      4.55 o
  -7   8   6       65.99       66.74      6.47 o
  -6   8   6        0.02        2.96      3.76 o
  -5   8   6       69.34       53.86      5.51 o
  -4   8   6        3.06        2.27      3.51 o
  -3   8   6      210.58      250.03      5.44 o
  -2   8   6      329.79      297.65      4.38 o
  -1   8   6       24.37       22.67      1.42 o
   0   8   6      813.87      749.40      8.65 o
   1   8   6        9.85        9.43      1.56 o
   2   8   6      299.24      326.43      5.56 o
   3   8   6      127.74      121.56      3.52 o
   4   8   6      448.61      440.98      7.00 o
   5   8   6      313.45      300.60      6.03 o
   6   8   6        4.55       -2.08      2.08 o
   7   8   6        3.23       -1.44      2.18 o
   8   8   6        7.16        1.07      2.56 o
   9   8   6        9.29        9.55      2.94 o
  10   8   6       86.86       91.95      6.38 o
  11   8   6       63.57       67.09      5.00 o
  12   8   6       50.59       75.53      8.71 o
  13   8   6        3.32       -1.42      5.60 o
 -12   9   6       14.68       25.63     12.02 o
 -11   9   6       39.57       31.75     12.28 o
 -10   9   6        3.46        3.26      6.10 o
  -9   9   6       70.55       75.52      8.22 o
  -8   9   6       18.97        7.85      5.10 o
  -7   9   6       37.49       43.25      5.89 o
  -6   9   6       92.53       83.17      6.86 o
  -5   9   6      354.07      322.85     11.75 o
  -4   9   6       40.98       34.14      2.36 o
  -3   9   6      684.19      632.95     10.84 o
  -2   9   6      388.72      380.73      5.16 o
  -1   9   6       25.87       33.13      1.76 o
   0   9   6       58.93       54.43      2.41 o
   1   9   6      278.85      270.78      5.35 o
   2   9   6      844.12      827.68     13.41 o
   3   9   6     2636.92     2690.18     39.97 o
   4   9   6      114.73      106.31      3.84 o
   5   9   6      144.15      131.55      4.44 o
   6   9   6        0.26       -2.21      2.21 o
   7   9   6       93.29       89.12      4.46 o
   8   9   6       20.13       16.06      3.10 o
   9   9   6       24.26       27.40      3.69 o
  10   9   6        0.37       -2.73      2.73 o
  11   9   6       20.15       18.87      3.92 o
  12   9   6        0.06        1.31      5.73 o
 -12  10   6       75.68       79.67     16.75 o
 -11  10   6       17.86       10.60      7.50 o
 -10  10   6       62.42       61.20      9.82 o
  -9  10   6       27.38       33.26      6.42 o
  -8  10   6       61.03       73.07      8.89 o
  -7  10   6        1.27        1.36      6.79 o
  -6  10   6      372.20      373.96     13.46 o
  -5  10   6        1.36        1.52      4.28 o
  -4  10   6       46.96       44.72      4.93 o
  -3  10   6       66.26       67.51      3.50 o
  -2  10   6      354.53      356.18      5.74 o
  -1  10   6       33.71       23.06      1.99 o
   0  10   6      667.92      675.14      9.41 o
   1  10   6      147.09      133.14      4.06 o
   2  10   6      303.94      290.96      6.37 o
   3  10   6        2.83        2.37      2.38 o
   4  10   6      159.57      153.61      5.45 o
   5  10   6       48.31       64.70      3.92 o
   6  10   6       44.95       40.78      4.09 o
   7  10   6        3.88        4.73      2.70 o
   8  10   6       39.74       39.39      3.84 o
   9  10   6       38.19       39.67      4.05 o
  10  10   6       27.54       37.61      4.49 o
  11  10   6        2.00        4.79      4.06 o
  12  10   6        9.82        6.19      9.35 o
 -11  11   6        0.54       -8.58      8.58 o
 -10  11   6       13.89       10.65      7.39 o
  -9  11   6       11.82       10.12     10.06 o
  -8  11   6        0.05        2.20      4.99 o
  -7  11   6        0.54       -2.93      4.88 o
  -6  11   6       58.39       62.31      6.75 o
  -5  11   6      166.89      147.77      8.74 o
  -4  11   6       29.60       18.17      5.00 o
  -3  11   6      359.26      339.36     12.18 o
  -2  11   6      210.74      208.76      4.61 o
  -1  11   6       21.08       21.77      2.85 o
   0  11   6        1.23       -1.88      1.88 o
   1  11   6       31.38       33.61      4.17 o
   2  11   6       24.45       19.99      3.14 o
   3  11   6      558.73      523.05     10.08 o
   4  11   6        3.09       -1.73      2.50 o
   5  11   6        7.72        6.27      2.79 o
   6  11   6        0.01       -2.42      2.42 o
   7  11   6       65.34       66.62      4.29 o
   8  11   6       77.40       75.69      4.63 o
   9  11   6        1.02        4.49      3.13 o
  10  11   6        0.34        3.80      3.26 o
  11  11   6        1.40        2.93      4.59 o
 -11  12   6        0.71        6.32     10.74 o
 -10  12   6       24.27       22.19     13.05 o
  -9  12   6       18.27       12.09      7.55 o
  -8  12   6        2.77       -4.11      4.73 o
  -7  12   6        0.04       -0.89      4.64 o
  -6  12   6        0.37        2.64      4.51 o
  -5  12   6      131.94      112.79      8.17 o
  -4  12   6        0.08       -3.22      4.05 o
  -3  12   6      131.89      132.66      8.07 o
  -2  12   6      171.87      158.41      4.12 o
  -1  12   6      364.86      343.21      7.19 o
   0  12   6       43.79       42.09      3.72 o
   1  12   6      145.39      146.43      5.49 o
   2  12   6       17.82        8.17      2.95 o
   3  12   6       52.53       59.85      4.30 o
   4  12   6       80.15       60.29      4.30 o
   5  12   6       54.05       48.47      4.07 o
   6  12   6        0.01        0.44      2.89 o
   7  12   6        2.74        3.60      3.17 o
   8  12   6        0.44       -1.28      3.21 o
   9  12   6       10.37        9.49      3.25 o
  10  12   6       16.60       14.00      6.73 o
  11  12   6       64.66       70.42     16.87 o
 -10  13   6       54.65       60.03     10.57 o
  -9  13   6        0.28        1.06     15.80 o
  -8  13   6       34.61       30.40      8.56 o
  -7  13   6       13.09        8.05      7.14 o
  -6  13   6       42.96       45.91      6.98 o
  -5  13   6        0.08       -0.55      4.51 o
  -4  13   6       66.89       68.26      6.91 o
  -3  13   6      156.46      149.05     13.88 o
  -2  13   6        4.52        5.78      1.76 o
  -1  13   6       51.93       60.70      5.46 o
   0  13   6        7.11       -0.48      3.12 o
   1  13   6        0.60       -2.21      3.10 o
   2  13   6      190.90      202.69      7.75 o
   3  13   6       15.64        7.95      3.40 o
   4  13   6       13.56        9.65      3.58 o
   5  13   6        0.03       -2.93      2.93 o
   6  13   6       57.64       62.12      4.63 o
   7  13   6       11.18        6.61      3.39 o
   8  13   6        7.33       11.39      5.56 o
   9  13   6        7.36       16.32      5.66 o
  10  13   6        0.86       11.52      5.01 o
  -9  14   6       31.95       26.47     15.54 o
  -8  14   6        3.78       -4.83      6.92 o
  -7  14   6        7.51        0.15     12.12 o
  -6  14   6        3.97        6.90      9.43 o
  -5  14   6        1.34       -5.02      5.33 o
  -4  14   6        2.79       -0.88      5.53 o
  -3  14   6       60.93       85.94      9.10 o
  -2  14   6        3.40        3.41      2.94 o
  -1  14   6      108.64      100.93      5.15 o
   0  14   6        7.39        8.41      3.30 o
   1  14   6        0.02        2.18      3.33 o
   2  14   6        6.88        0.31      3.33 o
   3  14   6        3.68       -3.03      3.03 o
   4  14   6        0.32        1.45      3.12 o
   5  14   6       10.04       10.56      5.68 o
   6  14   6        1.04        3.76      3.49 o
   7  14   6        3.06        4.32      5.30 o
   8  14   6        0.51       -0.47      5.04 o
   9  14   6        4.12        5.02      4.97 o
  -8  15   6        1.30        8.22     10.33 o
  -7  15   6       15.88       19.83     10.94 o
  -6  15   6       29.09       37.24     12.48 o
  -5  15   6        7.33        7.91     10.07 o
  -4  15   6       15.04       10.68      9.45 o
  -3  15   6        2.13       -5.96      7.55 o
  -2  15   6        4.47        3.28      3.21 o
  -1  15   6        8.29       10.94      3.20 o
   0  15   6       96.71      107.59      5.72 o
   1  15   6       43.01       43.56      4.63 o
   2  15   6       21.26       19.54      3.81 o
   3  15   6       13.25        4.83      3.43 o
   4  15   6       44.01       58.45      5.71 o
   5  15   6        1.96       -2.77      5.40 o
   6  15   6       19.31       21.09      4.28 o
   7  15   6       48.81       56.27      7.45 o
   8  15   6       25.38       26.96      6.34 o
  -7  16   6        0.06        6.27     10.07 o
  -6  16   6        1.56        4.62     10.02 o
  -5  16   6        4.16        8.63     10.02 o
  -4  16   6        1.30        2.05      9.04 o
  -3  16   6        4.34       -8.27      8.27 o
  -2  16   6       25.07       39.86     11.61 o
  -1  16   6       47.45       60.00      5.52 o
   0  16   6       80.08       72.67      7.81 o
   1  16   6        4.05       10.50      3.97 o
   2  16   6        0.11       -5.28      5.28 o
   3  16   6       26.02       19.58      8.73 o
   4  16   6       11.04       12.64      6.01 o
   5  16   6        5.49        9.74      5.55 o
   6  16   6       61.26       71.62      8.09 o
   7  16   6        1.15        1.24      7.06 o
  -6  17   6        1.93       16.44     12.23 o
  -5  17   6       30.22       33.80     13.05 o
  -4  17   6        4.73        6.22     10.33 o
  -3  17   6        2.87        3.85      9.71 o
  -2  17   6        0.52       14.02      9.55 o
  -1  17   6        5.48        2.82      4.56 o
   0  17   6        6.17        6.25      5.90 o
   1  17   6        4.43       -3.92      5.40 o
   2  17   6       24.59       26.35      7.02 o
   3  17   6       12.52       18.17      6.33 o
   4  17   6       19.91       31.72      7.08 o
   5  17   6        3.45        7.83      5.83 o
   6  17   6       21.79       21.87      6.20 o
  -4  18   6        9.19       19.26     10.79 o
  -3  18   6        1.05        9.14     11.04 o
  -2  18   6       42.18       56.51     13.66 o
  -1  18   6        4.59        5.95      5.80 o
   0  18   6       31.37       40.02      7.07 o
   1  18   6        1.07        2.41      5.89 o
   2  18   6        8.04       12.00      6.57 o
   3  18   6        6.93        4.45      6.34 o
 -13   0   7        0.19       -0.87      3.54 o
 -11   0   7      117.81      108.75      7.45 o
  -9   0   7      576.56      466.95     12.07 o
  -7   0   7      637.91      728.50     11.96 o
  -5   0   7       15.49        6.18      1.60 o
  -3   0   7     4235.01     4692.24     66.50 o
  -1   0   7     8437.02     8869.50    110.81 o
   1   0   7      280.64      275.67      5.10 o
   3   0   7     1790.64     1681.14     21.36 o
   5   0   7     3620.01     3693.41     44.42 o
   7   0   7      581.28      590.47     11.58 o
   9   0   7       16.30       14.85      3.28 o
  11   0   7        8.44       -0.02      6.19 o
  13   0   7       13.88       20.03     10.12 o
 -14   1   7        3.22        3.82      6.37 o
 -13   1   7        5.39       13.85      5.60 o
 -12   1   7        1.20       -2.20      2.69 o
 -11   1   7       15.05       23.35      5.97 o
 -10   1   7        8.91        9.95      2.97 o
  -9   1   7      344.57      288.82      7.03 o
  -8   1   7      109.57      120.73      3.93 o
  -7   1   7      143.77      130.31      3.26 o
  -6   1   7      897.44      893.92     10.88 o
  -5   1   7      539.82      566.55      7.44 o
  -4   1   7      412.70      344.78      4.75 o
  -3   1   7      424.27      417.30      5.07 o
  -2   1   7       95.83       65.89      1.87 o
  -1   1   7      131.12      123.90      3.05 o
   0   1   7      294.12      353.80      4.34 o
   1   1   7     2674.92     2585.46     23.00 o
   2   1   7     2345.56     2575.40     22.02 o
   3   1   7       32.66       41.41      1.68 o
   4   1   7        3.58        9.23      1.24 o
   5   1   7        5.50        4.27      1.38 o
   6   1   7      397.23      426.55      6.48 o
   7   1   7      139.73      141.62      3.84 o
   8   1   7      170.45      168.60      4.35 o
   9   1   7        4.44        6.33      2.04 o
  10   1   7      261.90      287.38      6.91 o
  11   1   7        0.01       -2.93      2.93 o
  12   1   7       23.64       23.08      7.09 o
  13   1   7        0.00        0.34      5.73 o
  14   1   7        4.55        6.31      7.40 o
 -14   2   7        3.53        9.85      5.04 o
 -13   2   7        5.00       -0.31      4.66 o
 -12   2   7        1.38        1.44      2.68 o
 -11   2   7      150.42      148.16      5.82 o
 -10   2   7       47.63       71.27      4.08 o
  -9   2   7      506.93      514.02      8.54 o
  -8   2   7       57.33       60.74      2.27 o
  -7   2   7      982.07      929.11      9.58 o
  -6   2   7      667.66      608.14      7.10 o
  -5   2   7      337.33      312.54      4.31 o
  -4   2   7        0.07        0.11      0.98 o
  -3   2   7     2527.25     2786.40     27.19 o
  -2   2   7      628.80      660.83      7.17 o
  -1   2   7      116.26      128.74      2.58 o
   0   2   7     1210.84     1269.25     12.01 o
   1   2   7      809.14      819.65      8.38 o
   2   2   7     3691.16     3818.06     36.53 o
   3   2   7      100.69       89.97      3.27 o
   4   2   7       11.98       30.65      2.08 o
   5   2   7       54.57       46.69      2.27 o
   6   2   7     1375.95     1377.57     14.31 o
   7   2   7      414.10      415.31      6.83 o
   8   2   7        8.44        9.35      1.91 o
   9   2   7      199.03      207.71      5.42 o
  10   2   7       11.50       12.30      2.78 o
  11   2   7        8.03        9.89      3.59 o
  12   2   7       37.97       13.57      6.84 o
  13   2   7        0.00       -5.18      5.75 o
  14   2   7        4.59       -5.47      9.81 o
 -14   3   7       12.63       24.14     11.10 o
 -13   3   7       49.35       56.92     11.97 o
 -12   3   7       26.15       22.38      6.47 o
 -11   3   7      105.06      132.09      6.26 o
 -10   3   7      203.78      182.44      7.14 o
  -9   3   7       32.85       38.24      1.99 o
  -8   3   7       59.38       59.26      2.40 o
  -7   3   7      343.17      369.10      4.82 o
  -6   3   7      208.50      192.36      2.84 o
  -5   3   7     2191.97     2088.77     18.83 o
  -4   3   7      456.31      446.89      5.23 o
  -3   3   7     2072.25     2027.81     19.10 o
  -2   3   7       75.71       71.46      2.19 o
  -1   3   7     3297.47     3044.68     27.86 o
   0   3   7      240.18      242.89      3.83 o
   1   3   7      637.90      730.10      7.69 o
   2   3   7     2383.46     2605.44     23.41 o
   3   3   7      872.76      923.87      9.30 o
   4   3   7       62.91       73.40      2.20 o
   5   3   7      290.63      301.57      5.16 o
   6   3   7      240.52      253.26      4.68 o
   7   3   7      773.86      819.31      9.43 o
   8   3   7      504.35      484.25      7.54 o
   9   3   7       92.83       99.09      4.14 o
  10   3   7       54.54       49.29      4.12 o
  11   3   7      149.97      160.69      6.95 o
  12   3   7       52.76       49.74      8.42 o
  13   3   7        5.53       -1.05      6.17 o
  14   3   7        4.07        8.27      7.22 o
 -14   4   7       15.20        2.72     10.38 o
 -13   4   7       29.09       32.00     11.15 o
 -12   4   7       22.31       13.97      8.94 o
 -11   4   7       23.82       15.85      7.60 o
 -10   4   7      290.87      277.00     13.74 o
  -9   4   7        0.03       -0.27      4.59 o
  -8   4   7        3.75        2.96      2.06 o
  -7   4   7      724.38      697.36     12.33 o
  -6   4   7      193.10      190.95      4.78 o
  -5   4   7      184.90      175.15      9.85 o
  -4   4   7      400.57      414.44      7.78 o
  -3   4   7      198.72      224.15      2.99 o
  -2   4   7      267.17      224.47      3.17 o
  -1   4   7     1557.26     1649.66     16.79 o
   0   4   7        0.16        0.55      0.75 o
   1   4   7        3.02        2.03      0.97 o
   2   4   7     3315.34     3405.54     28.87 o
   3   4   7      575.89      566.91      7.30 o
   4   4   7      197.38      179.49      3.45 o
   5   4   7      263.60      253.01      4.23 o
   6   4   7      517.26      500.59      6.95 o
   7   4   7       25.26       31.06      2.42 o
   8   4   7       16.78       15.27      2.43 o
   9   4   7        0.05       -0.43      2.51 o
  10   4   7       59.75       62.54      4.43 o
  11   4   7       54.30       55.52      4.95 o
  12   4   7       30.11       32.34      6.56 o
  13   4   7        3.20       -5.15      5.89 o
  14   4   7       15.04       27.37      8.40 o
 -14   5   7       25.67       14.02     11.40 o
 -13   5   7        9.65       14.13      9.61 o
 -12   5   7        2.33       -3.39      8.48 o
 -11   5   7      114.77      143.06     16.08 o
 -10   5   7       16.13       15.13     10.02 o
  -9   5   7      130.28      130.64      9.99 o
  -8   5   7      157.47      160.20     11.49 o
  -7   5   7       11.88       18.47      3.21 o
  -6   5   7       94.43      110.15      3.76 o
  -5   5   7      685.73      714.52     11.92 o
  -4   5   7        8.89       13.14      1.23 o
  -3   5   7      127.11       93.26      4.00 o
  -2   5   7       38.12       50.88      1.65 o
  -1   5   7      191.48      214.83      3.35 o
   0   5   7     1532.93     1594.58     14.91 o
   1   5   7      120.18      114.52      2.61 o
   2   5   7     2467.38     2631.76     27.62 o
   3   5   7       64.74       53.12      2.02 o
   4   5   7        0.12        0.68      1.13 o
   5   5   7        0.13       -1.23      1.23 o
   6   5   7      117.78      103.86      3.41 o
   7   5   7       97.13      101.31      3.74 o
   8   5   7      277.75      272.43      7.22 o
   9   5   7       27.17       22.89      3.39 o
  10   5   7      149.52      154.55      6.16 o
  11   5   7       23.46       25.82      3.76 o
  12   5   7        0.40       -1.35      5.32 o
  13   5   7        6.08       12.47     10.58 o
 -13   6   7       10.05        9.81     10.12 o
 -12   6   7       32.62       28.20     11.76 o
 -11   6   7       83.06       98.63     15.21 o
 -10   6   7        0.08       -5.20      5.20 o
  -9   6   7       15.15       15.21      5.01 o
  -8   6   7      412.50      407.41     11.55 o
  -7   6   7       49.76       46.53      4.77 o
  -6   6   7      583.31      598.07     13.57 o
  -5   6   7        5.21        6.10      2.82 o
  -4   6   7      291.83      262.08      4.87 o
  -3   6   7      680.75      679.02     11.20 o
  -2   6   7      549.27      617.21      7.30 o
  -1   6   7       61.87       69.43      2.18 o
   0   6   7      186.58      212.44      3.62 o
   1   6   7      216.09      232.39      4.19 o
   2   6   7     1567.95     1608.17     15.63 o
   3   6   7      554.57      572.05      7.13 o
   4   6   7      997.62      918.41     11.32 o
   5   6   7       24.28       22.13      2.07 o
   6   6   7      609.20      574.61      8.99 o
   7   6   7        3.73        2.49      2.09 o
   8   6   7        0.43       -1.52      2.37 o
   9   6   7        6.82        0.58      2.78 o
  10   6   7       30.46       40.73      4.10 o
  11   6   7        4.97        3.35      3.44 o
  12   6   7        2.24       -0.44      4.83 o
  13   6   7        0.06       -1.36      6.26 o
 -13   7   7       11.01        2.11     10.17 o
 -12   7   7       14.67        8.48     10.07 o
 -11   7   7       81.71       91.54     15.05 o
 -10   7   7       17.39       20.69      7.40 o
  -9   7   7       36.67       35.93      5.68 o
  -8   7   7      253.59      275.25     11.57 o
  -7   7   7       49.72       48.36      6.03 o
  -6   7   7      119.09      119.75     10.13 o
  -5   7   7      745.24      752.75     15.83 o
  -4   7   7       47.34       37.96      3.84 o
  -3   7   7      254.31      264.65      5.22 o
  -2   7   7      828.08      794.63      9.09 o
  -1   7   7      133.99      137.75      2.83 o
   0   7   7      540.31      549.67      6.81 o
   1   7   7      624.26      605.06      7.91 o
   2   7   7        0.82        2.27      1.27 o
   3   7   7      301.55      297.27      5.37 o
   4   7   7       96.05      101.12      3.27 o
   5   7   7       87.41       72.81      3.05 o
   6   7   7      200.04      197.18      5.03 o
   7   7   7        7.37        7.69      2.47 o
   8   7   7        0.03        1.91      2.52 o
   9   7   7      141.06      139.24      5.79 o
  10   7   7       64.77       75.80      4.83 o
  11   7   7       42.75       50.90      4.85 o
  12   7   7       82.66       86.14     14.61 o
  13   7   7        0.42       -5.21      6.11 o
 -13   8   7       36.76       36.63     14.08 o
 -12   8   7        0.58       -8.27      8.27 o
 -11   8   7       10.06        1.34      9.30 o
 -10   8   7        9.22        7.25     11.79 o
  -9   8   7       61.93       50.05      6.58 o
  -8   8   7       58.82       52.25      6.23 o
  -7   8   7      275.82      263.63     11.20 o
  -6   8   7      156.49      136.31      7.97 o
  -5   8   7      165.95      174.74      8.97 o
  -4   8   7      143.51      170.28      8.37 o
  -3   8   7        6.14        4.43      1.49 o
  -2   8   7      112.15       91.27      3.08 o
  -1   8   7      119.37      142.01      3.07 o
   0   8   7      336.87      344.99      5.33 o
   1   8   7       28.77       24.02      2.15 o
   2   8   7        1.92        0.93      1.49 o
   3   8   7       23.46       23.74      2.19 o
   4   8   7      788.17      727.67      9.87 o
   5   8   7        4.02        3.72      1.97 o
   6   8   7       11.13        6.36      2.21 o
   7   8   7        3.19        3.18      2.49 o
   8   8   7        3.52        2.81      2.72 o
   9   8   7       30.93       29.25      3.73 o
  10   8   7       28.41       31.04      3.81 o
  11   8   7        2.53        6.78      4.96 o
  12   8   7        1.55        9.75     12.84 o
  13   8   7        3.38       -5.37      6.86 o
 -12   9   7       24.70       17.36     11.92 o
 -11   9   7        7.00       -2.67      8.53 o
 -10   9   7       34.97       26.27      9.94 o
  -9   9   7        1.47       -4.09      4.44 o
  -8   9   7       10.18        6.65      4.81 o
  -7   9   7       57.17       74.31     11.22 o
  -6   9   7      575.56      511.59     15.79 o
  -5   9   7       19.18       14.58      4.53 o
  -4   9   7      155.38      147.06      4.89 o
  -3   9   7      144.19      142.17      4.30 o
  -2   9   7      592.84      622.20      8.71 o
  -1   9   7      160.58      162.74      3.68 o
   0   9   7        1.82        0.31      1.44 o
   1   9   7      115.82      112.08      6.01 o
   2   9   7       53.46       53.36      2.69 o
   3   9   7       28.37       28.09      2.80 o
   4   9   7       87.01       84.57      3.49 o
   5   9   7       10.09        4.06      2.16 o
   6   9   7        0.66        1.71      2.37 o
   7   9   7       27.37       30.06      3.42 o
   8   9   7       37.44       38.76      3.75 o
   9   9   7       33.17       27.47      3.81 o
  10   9   7       39.98       38.25      4.23 o
  11   9   7        0.25       -4.25      4.60 o
  12   9   7       17.55       25.25      9.73 o
 -12  10   7       10.09       -2.93     11.61 o
 -11  10   7       58.94       63.34     15.21 o
 -10  10   7       36.71       34.15     13.79 o
  -9  10   7       24.53       32.83      8.57 o
  -8  10   7       25.20       20.05      5.84 o
  -7  10   7       82.50       81.59      7.51 o
  -6  10   7        2.35        2.66      6.88 o
  -5  10   7       37.36       42.54      5.84 o
  -4  10   7      209.88      195.79      6.00 o
  -3  10   7      112.48      125.63      4.87 o
  -2  10   7       21.34       13.21      1.74 o
  -1  10   7      103.31      101.36      3.33 o
   0  10   7      154.89      163.40      4.41 o
   1  10   7      949.85      916.82     15.24 o
   2  10   7        5.63        5.84      2.22 o
   3  10   7     1153.36     1138.49     15.86 o
   4  10   7       42.01       44.99      3.62 o
   5  10   7        0.09       -2.32      2.32 o
   6  10   7        4.40        2.87      2.87 o
   7  10   7      182.06      165.52      6.75 o
   8  10   7      105.32      105.62      5.95 o
   9  10   7       14.47       17.37      3.37 o
  10  10   7        1.17        2.81      3.25 o
  11  10   7        0.69        1.78      4.62 o
  12  10   7        4.99        3.41      5.06 o
 -11  11   7       23.08       25.53     12.59 o
 -10  11   7        6.59       16.34     12.12 o
  -9  11   7       19.05       12.89      5.77 o
  -8  11   7       25.13       12.07      5.42 o
  -7  11   7        2.24       -2.00      4.34 o
  -6  11   7        7.52        1.89      4.41 o
  -5  11   7       71.99       68.28      9.22 o
  -4  11   7      113.09      114.80      7.76 o
  -3  11   7        8.99        3.43      4.03 o
  -2  11   7       38.14       48.01      3.04 o
  -1  11   7      315.06      304.81      5.95 o
   0  11   7       21.09       16.92      3.08 o
   1  11   7       24.81       14.35      2.74 o
   2  11   7        2.67        3.04      2.48 o
   3  11   7       71.51       64.26      4.24 o
   4  11   7       22.78       12.25      3.22 o
   5  11   7        1.89        1.61      2.75 o
   6  11   7        0.05       -1.56      2.63 o
   7  11   7       16.90       20.00      3.58 o
   8  11   7       25.31       36.71      3.90 o
   9  11   7        5.23        2.06      3.02 o
  10  11   7       38.42       33.59      5.88 o
  11  11   7       53.43       58.89      7.04 o
 -11  12   7       22.54        0.41     11.35 o
 -10  12   7       18.68       24.30     12.48 o
  -9  12   7       11.75        3.00      6.57 o
  -8  12   7       37.31       37.56      6.81 o
  -7  12   7       11.18        6.72      5.13 o
  -6  12   7        9.38        8.65      5.02 o
  -5  12   7       34.80       34.20      5.86 o
  -4  12   7       20.33       19.20      5.30 o
  -3  12   7      142.96      138.77      8.50 o
  -2  12   7       24.72       18.54      4.22 o
  -1  12   7       34.60       30.50      2.73 o
   0  12   7        3.15        0.01      2.65 o
   1  12   7        5.25        9.52      3.29 o
   2  12   7      208.50      198.16      6.87 o
   3  12   7       40.25       37.97      3.81 o
   4  12   7      166.80      168.62      6.47 o
   5  12   7        0.02        0.23      3.37 o
   6  12   7       28.90       23.72      3.65 o
   7  12   7        0.98        3.09      3.40 o
   8  12   7        0.14       -0.07      3.71 o
   9  12   7        0.11        1.23      3.25 o
  10  12   7        4.32       -2.79      5.22 o
 -10  13   7       15.74       13.87     11.92 o
  -9  13   7       15.85       17.00      8.17 o
  -8  13   7       17.85       18.07      7.94 o
  -7  13   7        0.97        6.71      6.59 o
  -6  13   7       13.20       14.22      5.54 o
  -5  13   7      113.15      105.76      9.71 o
  -4  13   7       12.09       16.05      5.68 o
  -3  13   7      122.01      127.01      9.15 o
  -2  13   7       10.97        5.75      2.04 o
  -1  13   7      459.36      448.41     10.53 o
   0  13   7        7.06        6.93      3.21 o
   1  13   7      109.60      112.70      5.77 o
   2  13   7       10.25        4.63      3.36 o
   3  13   7        7.84        7.03      3.59 o
   4  13   7       56.20       56.63      5.98 o
   5  13   7        0.57        0.90      3.37 o
   6  13   7       17.53       23.66      7.74 o
   7  13   7       22.90       25.34      9.65 o
   8  13   7        0.21       -1.29      3.36 o
   9  13   7       37.34       32.74      7.06 o
  10  13   7       49.66       47.09      7.05 o
  -9  14   7        0.02        7.06     10.15 o
  -8  14   7        6.39       12.83      8.01 o
  -7  14   7        0.15        2.67      7.68 o
  -6  14   7       85.34       92.95     11.03 o
  -5  14   7       16.77        8.82      7.17 o
  -4  14   7        4.25       -1.61      5.77 o
  -3  14   7        1.36        0.23      7.45 o
  -2  14   7       13.82       29.09      6.74 o
  -1  14   7       36.11       33.71      6.21 o
   0  14   7       11.25       14.22      4.09 o
   1  14   7       27.38       26.86      3.97 o
   2  14   7       79.88       98.51      5.85 o
   3  14   7        1.17       -3.02      3.02 o
   4  14   7       54.33       64.50      5.22 o
   5  14   7        9.19       13.40      4.75 o
   6  14   7        0.16        3.94      4.61 o
   7  14   7       14.89        7.43      5.60 o
   8  14   7        1.19        6.70      5.57 o
   9  14   7       27.73       24.32      6.53 o
  -8  15   7       14.32       38.01     13.92 o
  -7  15   7        0.99        3.18     10.27 o
  -6  15   7        0.01       -6.73      9.86 o
  -5  15   7        3.40        3.49      9.14 o
  -4  15   7        7.76        7.86     10.17 o
  -3  15   7        4.76       24.61     10.38 o
  -2  15   7        0.49       -4.73      7.09 o
  -1  15   7       71.46       82.73      4.92 o
   0  15   7        1.12        2.51      3.10 o
   1  15   7        7.72       -0.02      3.59 o
   2  15   7        0.22       -1.69      3.84 o
   3  15   7        9.76       -5.11      5.11 o
   4  15   7       21.34       29.95      6.75 o
   5  15   7        1.96       -0.90      5.13 o
   6  15   7        3.71       -5.00      5.00 o
   7  15   7        1.84        0.13      5.59 o
   8  15   7       10.25       17.63      6.16 o
  -7  16   7        4.88        5.55     10.63 o
  -6  16   7        8.25       23.68     10.89 o
  -5  16   7       11.65       -8.73      8.73 o
  -4  16   7       45.60       77.41     14.54 o
  -3  16   7        2.53        2.16      8.94 o
  -2  16   7       13.55       32.26     10.94 o
  -1  16   7        8.64        4.56      6.16 o
   0  16   7        8.82        5.76      4.82 o
   1  16   7        7.50        6.50      3.81 o
   2  16   7       61.91       87.93      8.89 o
   3  16   7        9.30        9.12     14.64 o
   4  16   7        0.23       -1.31      5.36 o
   5  16   7        8.44        8.73      6.12 o
   6  16   7        4.87        4.40      9.76 o
   7  16   7       39.82       54.12      7.83 o
  -5  17   7        4.91       16.28     11.87 o
  -4  17   7        3.90        3.65     10.38 o
  -3  17   7        0.30       -0.98      9.40 o
  -2  17   7        8.16       11.92     10.12 o
  -1  17   7        2.17        4.86      8.14 o
   0  17   7       32.59       26.98      9.10 o
   1  17   7        5.94       -1.06      5.42 o
   2  17   7        5.79        9.04      6.17 o
   3  17   7        5.92        2.92      6.09 o
   4  17   7        3.02        0.37      6.09 o
   5  17   7        0.00        0.37      7.09 o
  -3  18   7        0.00        0.98     10.43 o
  -2  18   7        0.42        0.36     10.58 o
  -1  18   7        2.04        4.31      7.65 o
   0  18   7        3.13        1.15      5.26 o
   1  18   7        4.35        1.25      5.97 o
   2  18   7       13.24       13.10      6.99 o
   3  18   7        6.66        6.02      6.45 o
 -14   0   8        4.69       16.95      7.91 o
 -12   0   8       12.61        5.32      4.16 o
 -10   0   8      216.62      241.96     10.64 o
  -8   0   8     1767.20     1791.78     28.50 o
  -6   0   8      231.73      248.53      6.15 o
  -4   0   8      378.94      296.72      6.70 o
  -2   0   8        1.80        0.55      1.26 o
   0   0   8     3792.86     3817.75     49.39 o
   2   0   8       36.68       25.22      2.10 o
   4   0   8       23.50       29.26      2.32 o
   6   0   8     1619.38     1616.05     24.16 o
   8   0   8      413.15      400.80     12.43 o
  10   0   8       88.86       83.23     10.05 o
  12   0   8       18.68        4.16      8.42 o
  14   0   8        5.41       -7.71      8.73 o
 -14   1   8       19.03       16.79      5.81 o
 -13   1   8        1.67        3.23      3.23 o
 -12   1   8       27.54       29.49      3.57 o
 -11   1   8       55.89       65.90      4.40 o
 -10   1   8       96.89       85.47      4.63 o
  -9   1   8      844.74      904.46     16.66 o
  -8   1   8       72.59       83.57      3.19 o
  -7   1   8      756.23      721.15     10.11 o
  -6   1   8      131.58      126.45      3.29 o
  -5   1   8      119.60      101.58      3.76 o
  -4   1   8      300.77      341.83      4.62 o
  -3   1   8     3522.89     3818.20     34.81 o
  -2   1   8       11.20       10.97      1.19 o
  -1   1   8      728.15      671.26      7.49 o
   0   1   8     1255.63     1317.35     12.59 o
   1   1   8      914.57      888.43      9.59 o
   2   1   8       68.07       55.55      1.95 o
   3   1   8     3002.92     3134.97     27.96 o
   4   1   8      431.47      444.54      8.88 o
   5   1   8       74.31       63.40      2.25 o
   6   1   8       13.46       13.19      1.85 o
   7   1   8      266.26      270.48      5.34 o
   8   1   8       10.32        8.07      1.99 o
   9   1   8      160.71      170.47      4.92 o
  10   1   8        3.97        3.33      2.62 o
  11   1   8       82.76       67.36      5.30 o
  12   1   8       10.37        6.36      6.35 o
  13   1   8       43.96       49.53      8.84 o
  14   1   8        3.48       -3.21      6.87 o
 -14   2   8       28.39       37.33      5.60 o
 -13   2   8       38.09       39.13      5.86 o
 -12   2   8       32.44       42.99      3.60 o
 -11   2   8       10.00       10.37      2.88 o
 -10   2   8        7.56        8.84      2.95 o
  -9   2   8        4.16        5.15      2.18 o
  -8   2   8      160.86      175.87      3.80 o
  -7   2   8      178.65      157.48      3.25 o
  -6   2   8      676.36      673.37      7.77 o
  -5   2   8     1433.29     1387.78     13.88 o
  -4   2   8       27.75       36.06      2.27 o
  -3   2   8       45.53       51.86      1.80 o
  -2   2   8      270.20      281.99      4.02 o
  -1   2   8     1186.36     1175.78     11.89 o
   0   2   8       19.86       22.62      1.33 o
   1   2   8      356.58      367.48      5.01 o
   2   2   8     2008.60     2144.49     18.87 o
   3   2   8     1163.68     1163.40     11.78 o
   4   2   8     1083.70     1132.41     11.76 o
   5   2   8      456.89      437.01      6.09 o
   6   2   8      356.90      338.19      5.76 o
   7   2   8       99.88       98.38      3.34 o
   8   2   8      158.66      141.38      5.59 o
   9   2   8      171.87      165.79      4.99 o
  10   2   8       13.28        9.84      2.80 o
  11   2   8       12.81        9.97      3.68 o
  12   2   8       18.36       18.43     11.87 o
  13   2   8        1.80        1.50      6.13 o
  14   2   8        0.53        8.47      7.06 o
 -14   3   8       68.48      106.28     15.41 o
 -13   3   8        1.88       -3.49      8.58 o
 -12   3   8        2.57        2.77      7.91 o
 -11   3   8       39.39       31.43      3.60 o
 -10   3   8      199.60      223.02      5.32 o
  -9   3   8       97.29      116.33      3.08 o
  -8   3   8       87.54       83.75      2.50 o
  -7   3   8      431.82      406.14      6.36 o
  -6   3   8       18.14       21.41      1.30 o
  -5   3   8      199.94      199.45      3.19 o
  -4   3   8        0.96       -0.26      1.01 o
  -3   3   8     1046.17     1242.25     12.45 o
  -2   3   8      489.80      481.20      5.80 o
  -1   3   8       90.31      107.50      2.39 o
   0   3   8      185.16      171.31      3.97 o
   1   3   8      303.12      290.17      4.14 o
   2   3   8     3169.91     3168.87     34.23 o
   3   3   8      955.72      989.50     10.41 o
   4   3   8       22.38       28.00      1.78 o
   5   3   8      174.24      184.89      4.06 o
   6   3   8      556.03      627.67      8.94 o
   7   3   8        5.84        3.76      1.89 o
   8   3   8        0.97       -0.69      1.93 o
   9   3   8       98.96      105.28      4.35 o
  10   3   8       10.07        4.83      2.95 o
  11   3   8        0.04       -1.16      3.17 o
  12   3   8       31.54       31.45      7.77 o
  13   3   8        1.75        4.56      6.68 o
  14   3   8       13.02       18.72     15.69 o
 -14   4   8        1.44       -3.75     10.17 o
 -13   4   8       16.01       19.67     10.79 o
 -12   4   8       28.28       33.34     10.58 o
 -11   4   8        5.48       12.17      8.94 o
 -10   4   8       87.48       73.46     12.23 o
  -9   4   8        5.06        2.70      4.83 o
  -8   4   8      135.72      116.55      5.98 o
  -7   4   8     1240.12     1175.90     18.49 o
  -6   4   8      652.61      625.62     10.26 o
  -5   4   8      258.54      259.04      6.07 o
  -4   4   8      180.95      178.69      4.17 o
  -3   4   8      280.82      317.19      4.07 o
  -2   4   8        9.03       12.13      1.03 o
  -1   4   8        1.91        8.11      1.07 o
   0   4   8      110.93       99.25      2.55 o
   1   4   8       77.61       79.92      2.20 o
   2   4   8     4535.67     4752.04     42.22 o
   3   4   8     2290.70     2366.80     23.23 o
   4   4   8       41.19       41.55      2.19 o
   5   4   8        9.25       14.04      1.69 o
   6   4   8      571.69      541.57      9.43 o
   7   4   8       21.72       14.33      2.14 o
   8   4   8        3.58        2.32      2.00 o
   9   4   8       48.18       41.65      3.81 o
  10   4   8        3.66        3.24      3.04 o
  11   4   8       98.31      103.95      6.02 o
  12   4   8       20.08       19.92      6.10 o
  13   4   8        9.59        3.99      6.36 o
 -13   5   8       20.40       21.93     10.53 o
 -12   5   8      100.41      136.28     16.54 o
 -11   5   8        8.50       29.49     10.27 o
 -10   5   8       55.50       60.72     11.56 o
  -9   5   8       16.09        5.88      5.60 o
  -8   5   8       28.18       27.58      4.07 o
  -7   5   8       61.34       64.73      3.64 o
  -6   5   8      631.68      563.94     10.49 o
  -5   5   8      362.57      380.80     10.88 o
  -4   5   8        0.27        0.71      1.18 o
  -3   5   8       29.76       27.84      1.38 o
  -2   5   8      108.58      127.08      2.67 o
  -1   5   8     1148.48     1237.09     13.32 o
   0   5   8     1141.92     1106.18     12.72 o
   1   5   8       13.42       11.40      1.36 o
   2   5   8       98.81      122.02      2.90 o
   3   5   8     1506.24     1523.80     17.94 o
   4   5   8      236.02      220.08      4.38 o
   5   5   8       19.22       20.19      1.93 o
   6   5   8       29.05       29.31      2.35 o
   7   5   8      217.37      207.24      5.32 o
   8   5   8        0.65       -2.14      2.14 o
   9   5   8      252.65      252.42      7.56 o
  10   5   8       10.72       12.58      3.34 o
  11   5   8        0.10       -0.34      4.64 o
  12   5   8        3.38       -2.28      4.94 o
  13   5   8        1.03       -4.82      5.90 o
 -13   6   8       37.75       33.80     12.69 o
 -12   6   8        0.01       -8.06      8.06 o
 -11   6   8       15.62       15.67     10.79 o
 -10   6   8        1.92        5.36      5.63 o
  -9   6   8       36.76       36.10      7.14 o
  -8   6   8       29.88       27.59      4.55 o
  -7   6   8      416.95      411.74     11.45 o
  -6   6   8       41.27       45.59      4.52 o
  -5   6   8      395.37      361.57      7.87 o
  -4   6   8      718.04      710.14     10.57 o
  -3   6   8      221.03      253.26      5.12 o
  -2   6   8      615.86      675.00      8.03 o
  -1   6   8      239.81      247.40      4.17 o
   0   6   8      698.43      666.73      7.85 o
   1   6   8      145.02      157.92      3.20 o
   2   6   8      476.68      461.03      6.10 o
   3   6   8       14.75       15.26      1.71 o
   4   6   8        3.08        4.03      1.67 o
   5   6   8        3.17        3.10      1.64 o
   6   6   8       29.26       26.96      2.50 o
   7   6   8       63.12       57.04      3.37 o
   8   6   8        5.65        0.93      2.59 o
   9   6   8       95.18       87.87      5.00 o
  10   6   8      103.92      117.75      7.27 o
  11   6   8        2.56        1.55      4.30 o
  12   6   8       39.69       44.33     17.49 o
  13   6   8        5.84       -4.33      6.17 o
 -13   7   8       19.91        7.86     11.10 o
 -12   7   8        7.13        5.24      9.71 o
 -11   7   8        3.38       -5.55      9.19 o
 -10   7   8       60.96       53.16      8.52 o
  -9   7   8       96.15       94.08      9.33 o
  -8   7   8      138.43      135.00      8.43 o
  -7   7   8       13.98        9.01      4.73 o
  -6   7   8      212.14      184.41     19.20 o
  -5   7   8      252.49      276.11      8.90 o
  -4   7   8      144.17      168.40      3.94 o
  -3   7   8       12.89       11.17      1.56 o
  -2   7   8       81.71       83.01      2.33 o
  -1   7   8       36.35       54.05      2.82 o
   0   7   8      200.26      199.00      4.53 o
   1   7   8      383.59      354.00      5.95 o
   2   7   8      853.04      729.94     10.06 o
   3   7   8      106.44      110.70      3.39 o
   4   7   8       81.28       82.63      3.31 o
   5   7   8      195.81      202.38      6.54 o
   6   7   8      158.30      160.56      5.13 o
   7   7   8        9.35       14.98      2.91 o
   8   7   8       49.78       40.26      3.74 o
   9   7   8        1.06        2.41      2.87 o
  10   7   8        5.00        2.47      3.14 o
  11   7   8        5.92        4.18      4.42 o
  12   7   8        8.35       11.73      6.80 o
  13   7   8        4.85        4.04      6.79 o
 -12   8   8        0.04       -0.15      9.55 o
 -11   8   8       35.77       27.58     11.92 o
 -10   8   8        1.77       -5.44      5.44 o
  -9   8   8        0.15        1.62      6.14 o
  -8   8   8        0.17       -0.08      4.17 o
  -7   8   8      404.78      398.85     13.95 o
  -6   8   8       21.07        9.12      4.38 o
  -5   8   8       50.29       55.56      6.38 o
  -4   8   8      311.45      323.65      6.45 o
  -3   8   8       53.93       65.78      3.04 o
  -2   8   8     1107.14     1101.03     12.88 o
  -1   8   8      232.11      235.31      4.12 o
   0   8   8      105.98       98.52      3.36 o
   1   8   8       66.19       74.73      3.08 o
   2   8   8       94.58       80.69      3.16 o
   3   8   8      338.19      336.70      7.24 o
   4   8   8       36.76       35.98      3.42 o
   5   8   8       13.49       10.91      2.28 o
   6   8   8       60.24       52.42      3.65 o
   7   8   8        9.03        0.67      2.59 o
   8   8   8      196.93      210.00      6.88 o
   9   8   8      115.38      109.43      5.50 o
  10   8   8       53.61       50.57      4.49 o
  11   8   8       23.66       20.09      6.68 o
  12   8   8       39.64       44.40      8.53 o
 -12   9   8       29.65       51.73     14.59 o
 -11   9   8       66.36       62.31     14.13 o
 -10   9   8        7.36       15.88      7.23 o
  -9   9   8        4.85       -0.37      4.46 o
  -8   9   8       34.89       25.52      5.58 o
  -7   9   8        0.87       -1.19      4.51 o
  -6   9   8      123.52      120.63      8.02 o
  -5   9   8      108.25       84.51      6.97 o
  -4   9   8       42.70       39.84      2.18 o
  -3   9   8      152.81      168.02      4.81 o
  -2   9   8        2.79       -1.86      1.86 o
  -1   9   8      318.45      299.25      5.56 o
   0   9   8       14.66       18.53      1.92 o
   1   9   8     1378.45     1287.17     15.73 o
   2   9   8      254.83      268.22      5.74 o
   3   9   8      502.79      472.17      8.63 o
   4   9   8        0.84       -0.72      2.24 o
   5   9   8       48.96       42.76      3.56 o
   6   9   8       35.47       33.82      3.45 o
   7   9   8       26.31       23.27      3.38 o
   8   9   8       16.94       28.80      3.66 o
   9   9   8       10.74        9.02      3.20 o
  10   9   8        3.87        2.16      4.98 o
  11   9   8        7.06       11.67      5.68 o
  12   9   8        0.25       -0.95      8.81 o
 -12  10   8        2.03        9.81     11.15 o
 -11  10   8        8.54        3.18      9.04 o
 -10  10   8        0.02       -6.12      6.12 o
  -9  10   8        2.78        6.86      5.18 o
  -8  10   8        0.08       -3.41      4.40 o
  -7  10   8       16.66       13.26      5.10 o
  -6  10   8      319.87      340.47     13.11 o
  -5  10   8       22.60       19.67      5.20 o
  -4  10   8      416.09      428.50     10.05 o
  -3  10   8      292.28      289.09     18.48 o
  -2  10   8      130.26      123.73      3.59 o
  -1  10   8      149.67      150.62      4.01 o
   0  10   8       14.03       17.89      2.21 o
   1  10   8       53.68       55.65      3.49 o
   2  10   8        9.04        7.62      2.62 o
   3  10   8       56.46       54.47      3.50 o
   4  10   8      121.05      122.88      5.78 o
   5  10   8       18.11       15.30      3.05 o
   6  10   8      197.70      180.11      7.98 o
   7  10   8        0.04        2.90      2.83 o
   8  10   8       47.34       50.45      4.25 o
   9  10   8        0.57       -1.02      4.97 o
  10  10   8       48.27       66.76      7.42 o
  11  10   8        2.39       -1.59      4.99 o
 -11  11   8       21.02       54.04     14.95 o
 -10  11   8        1.60       -7.09      9.04 o
  -9  11   8       41.34       31.60      6.94 o
  -8  11   8       14.86       25.06      8.82 o
  -7  11   8       13.06       12.63      5.10 o
  -6  11   8       73.07       83.93      9.60 o
  -5  11   8       14.67       10.76      4.80 o
  -4  11   8       12.08        7.80      4.60 o
  -3  11   8        5.00        5.15      4.22 o
  -2  11   8       30.60       27.74      3.40 o
  -1  11   8        9.74       13.50      2.30 o
   0  11   8       94.93       88.25      4.43 o
   1  11   8      442.79      436.12      8.88 o
   2  11   8        0.03       -1.79      2.31 o
   3  11   8       71.98       55.32      4.12 o
   4  11   8      135.20      137.54      5.79 o
   5  11   8       24.27       29.06      3.76 o
   6  11   8        3.11        5.66      3.50 o
   7  11   8        7.51        7.43      3.27 o
   8  11   8       48.93       48.21      4.95 o
   9  11   8        2.73        0.26      4.99 o
  10  11   8       12.08        4.45      5.88 o
  11  11   8       10.71       11.85      6.44 o
 -10  12   8       49.35       53.22     15.10 o
  -9  12   8       20.49       26.44      7.86 o
  -8  12   8        1.05       -2.25      4.76 o
  -7  12   8       78.20      100.50     12.60 o
  -6  12   8       15.97       19.23      6.46 o
  -5  12   8        0.53       -2.09      4.61 o
  -4  12   8       45.60       65.92      6.92 o
  -3  12   8      135.30      143.58      8.74 o
  -2  12   8        5.58        7.27      2.42 o
  -1  12   8       91.32       95.54      4.07 o
   0  12   8        0.44        2.90      2.75 o
   1  12   8        7.05        5.39      3.97 o
   2  12   8       44.76       43.60      6.33 o
   3  12   8      107.26       99.34      5.82 o
   4  12   8        0.25       -2.83      2.83 o
   5  12   8        0.81       -0.78      2.85 o
   6  12   8        0.83       -1.43      3.06 o
   7  12   8       51.02       64.69      6.72 o
   8  12   8        5.28        9.84      4.09 o
   9  12   8       35.56       27.82      9.55 o
  10  12   8        2.70        8.21      8.66 o
 -10  13   8        9.51       17.88     12.12 o
  -9  13   8        0.88       -2.28     20.11 o
  -8  13   8        6.29       20.56      8.19 o
  -7  13   8        0.42       12.43      8.91 o
  -6  13   8       39.38       45.87      6.98 o
  -5  13   8        6.44        3.70      5.45 o
  -4  13   8       47.53       46.95      6.50 o
  -3  13   8       71.53       70.29      7.19 o
  -2  13   8       89.44       72.62      7.94 o
  -1  13   8        8.01       11.26      3.09 o
   0  13   8      190.53      173.61      8.54 o
   1  13   8       42.24       46.51      4.46 o
   2  13   8        4.91        4.38      3.41 o
   3  13   8        2.32       -1.41      3.27 o
   4  13   8       38.57       39.40      4.55 o
   5  13   8       35.43       31.65      4.39 o
   6  13   8        0.03        1.19      3.95 o
   7  13   8        1.03        3.67      5.55 o
   8  13   8        4.34       10.32      5.99 o
   9  13   8        1.39        6.26      5.88 o
  -9  14   8        0.18        6.57      7.66 o
  -8  14   8       27.49       34.70      9.48 o
  -7  14   8       31.73       27.13      8.88 o
  -6  14   8        0.01        5.56      6.86 o
  -5  14   8       68.47       74.30     10.01 o
  -4  14   8        9.87       13.51      9.35 o
  -3  14   8       10.01       13.19     16.90 o
  -2  14   8       47.17       59.74      8.57 o
  -1  14   8      152.06      154.02      6.00 o
   0  14   8        0.68       -2.25      2.87 o
   1  14   8        0.01       -0.07      3.07 o
   2  14   8       63.31       65.12      6.84 o
   3  14   8        0.81        2.25      3.29 o
   4  14   8       23.83       21.59      4.97 o
   5  14   8       31.00       28.07      7.17 o
   6  14   8        0.39       -3.05      5.35 o
   7  14   8        1.92        1.99      5.14 o
   8  14   8        6.50       11.97      6.25 o
   9  14   8       36.87       47.44      7.77 o
  -8  15   8       29.59       38.63     13.10 o
  -7  15   8        0.52       11.25     10.63 o
  -6  15   8        5.45       15.67     10.68 o
  -5  15   8        0.08       10.43     10.89 o
  -4  15   8        3.36       -8.01      8.01 o
  -3  15   8       20.44       15.72     10.58 o
  -2  15   8        2.13        4.26      8.68 o
  -1  15   8       55.57       53.42      4.30 o
   0  15   8        0.10       -5.12      5.12 o
   1  15   8       30.11       42.58      4.85 o
   2  15   8       90.43       96.81      6.86 o
   3  15   8       18.93       19.67      6.43 o
   4  15   8        2.88       -4.67      5.07 o
   5  15   8        3.51       -4.06      5.39 o
   6  15   8       19.22       11.41      6.46 o
   7  15   8        1.25        7.69     10.50 o
   8  15   8        0.20       -1.81      5.81 o
  -7  16   8        3.47       12.28     11.46 o
  -6  16   8       15.66       35.08     13.25 o
  -5  16   8        1.82       11.66      9.55 o
  -4  16   8       22.31        3.96      9.81 o
  -3  16   8        3.85       -1.90      9.45 o
  -2  16   8        0.05       -5.50      8.68 o
  -1  16   8        2.27       -2.04      4.62 o
   0  16   8        6.55       12.64      4.00 o
   1  16   8        0.09        2.26      5.17 o
   2  16   8        1.93        3.61      5.90 o
   3  16   8        7.51       -1.39      5.53 o
   4  16   8        0.35       -2.54      5.81 o
   5  16   8        2.43        5.05      7.35 o
   6  16   8       50.05       63.13     15.44 o
  -5  17   8       15.03       34.98     14.54 o
  -4  17   8        8.97       -2.88      9.76 o
  -3  17   8        1.31       10.99     10.84 o
  -2  17   8        9.60        9.25     10.68 o
  -1  17   8        6.07       10.31      4.18 o
   0  17   8       17.85       17.02      7.94 o
   1  17   8       29.47       24.62      6.62 o
   2  17   8       12.50       13.92      6.76 o
   3  17   8       26.45       33.00      7.50 o
   4  17   8        5.44       10.89      7.03 o
   5  17   8       13.54       18.43      7.15 o
  -2  18   8        5.90       10.79     10.84 o
  -1  18   8        0.07        3.75     10.48 o
   0  18   8       24.71       26.62     11.22 o
   1  18   8        3.99       -4.23      7.32 o
   2  18   8        0.24       -2.40      6.32 o
 -13   0   9       18.37       18.65      7.91 o
 -11   0   9      162.05       99.97      7.99 o
  -9   0   9      330.30      293.83     17.16 o
  -7   0   9       59.99       42.24      2.97 o
  -5   0   9     1162.84     1132.40     16.74 o
  -3   0   9     2953.10     2896.17     42.61 o
  -1   0   9     3581.87     3331.35     43.63 o
   1   0   9     2212.86     2617.27     32.03 o
   3   0   9       57.18       61.06      3.12 o
   5   0   9      133.82      118.25      4.66 o
   7   0   9      181.81      184.17      6.47 o
   9   0   9       10.57        6.84      3.91 o
  11   0   9        0.01        0.15      4.95 o
  13   0   9       71.10       77.62     14.43 o
 -14   1   9       20.08       19.21      5.98 o
 -13   1   9        8.23       21.63      5.34 o
 -12   1   9        0.22        4.16      3.66 o
 -11   1   9       48.68       46.88      4.07 o
 -10   1   9       31.53       35.70      6.07 o
  -9   1   9        6.92        9.71      3.51 o
  -8   1   9     1192.82     1115.74     14.61 o
  -7   1   9      300.90      303.90      5.85 o
  -6   1   9        9.72        4.89      1.12 o
  -5   1   9      629.30      596.53      7.50 o
  -4   1   9      310.67      402.20      5.31 o
  -3   1   9       20.46       33.06      1.59 o
  -2   1   9      948.05     1147.73     12.47 o
  -1   1   9     1627.27     1736.97     17.02 o
   0   1   9       27.07       30.99      1.52 o
   1   1   9       46.12       50.92      1.94 o
   2   1   9       57.38       53.52      2.23 o
   3   1   9      376.73      362.33      5.17 o
   4   1   9      180.77      169.87      3.56 o
   5   1   9      539.01      562.68      7.70 o
   6   1   9      489.75      471.49      8.06 o
   7   1   9       24.70       25.96      2.37 o
   8   1   9       48.63       53.40      3.14 o
   9   1   9      237.32      225.18      6.13 o
  10   1   9       11.15        9.61      3.04 o
  11   1   9       18.14       15.31      4.07 o
  12   1   9        2.20       -0.20      7.81 o
  13   1   9        2.27        3.30      6.88 o
 -14   2   9        0.06       -2.52      9.66 o
 -13   2   9        1.57       -3.75      3.75 o
 -12   2   9        3.93        4.14      4.38 o
 -11   2   9       52.85       44.45      4.41 o
 -10   2   9       20.92       25.77      3.46 o
  -9   2   9      158.40      162.13      5.36 o
  -8   2   9       20.40       18.56      1.95 o
  -7   2   9       10.03       10.56      1.65 o
  -6   2   9      175.25      184.01      4.29 o
  -5   2   9      112.23      123.33      3.60 o
  -4   2   9      276.16      271.07      4.39 o
  -3   2   9     2520.71     2600.86     24.46 o
  -2   2   9      949.91      960.69     10.20 o
  -1   2   9      847.27     1065.92     11.14 o
   0   2   9     2639.95     2685.06     25.28 o
   1   2   9     3067.19     3273.12     30.52 o
   2   2   9      504.36      486.05      8.75 o
   3   2   9       10.14       19.15      1.56 o
   4   2   9       11.60        7.74      1.38 o
   5   2   9      212.38      242.34      6.19 o
   6   2   9      175.48      183.14      4.61 o
   7   2   9      117.45      120.59      4.14 o
   8   2   9       27.81       32.17      2.78 o
   9   2   9       24.66       25.63      3.08 o
  10   2   9       94.13      100.36      4.90 o
  11   2   9        0.29       -1.83      3.93 o
  12   2   9        0.75       -1.75      6.19 o
  13   2   9       17.51       15.48      7.65 o
 -14   3   9       35.68       47.31     13.15 o
 -13   3   9        7.85        7.91      9.50 o
 -12   3   9       40.28       42.28     10.89 o
 -11   3   9      124.07      111.47     13.61 o
 -10   3   9        6.58       11.00      3.80 o
  -9   3   9        0.32       -1.63      1.63 o
  -8   3   9      346.12      347.04      5.47 o
  -7   3   9     1132.89     1114.77     12.16 o
  -6   3   9     1631.91     1630.16     16.20 o
  -5   3   9       26.43       15.23      1.25 o
  -4   3   9       45.91       80.04      2.13 o
  -3   3   9     1018.92     1016.37     11.37 o
  -2   3   9      813.93      784.92      8.57 o
  -1   3   9     1696.19     1998.10     20.26 o
   0   3   9        3.79        1.17      1.00 o
   1   3   9       11.58       10.48      1.37 o
   2   3   9      355.02      388.80      5.33 o
   3   3   9       88.17      123.80      3.02 o
   4   3   9      230.92      196.72      3.88 o
   5   3   9     1096.83     1153.78     16.40 o
   6   3   9      354.32      350.99      6.83 o
   7   3   9      374.43      361.60      7.17 o
   8   3   9      101.38       93.41      3.80 o
   9   3   9      143.91      158.56      5.71 o
  10   3   9        0.46       -2.59      2.59 o
  11   3   9        0.00       -2.07      4.54 o
  12   3   9       30.98       18.26      8.63 o
  13   3   9        0.80       -0.59      6.22 o
 -13   4   9        0.39        4.11      9.50 o
 -12   4   9       27.28       35.96     11.30 o
 -11   4   9       30.15       36.06     10.48 o
 -10   4   9       45.09       49.11     10.84 o
  -9   4   9        0.50       -4.17      4.17 o
  -8   4   9        5.11        7.73      3.89 o
  -7   4   9      130.95      121.42      4.80 o
  -6   4   9       39.92       44.56      3.13 o
  -5   4   9        8.53       16.25      2.37 o
  -4   4   9       15.82       22.89      1.42 o
  -3   4   9       13.95       23.01      1.24 o
  -2   4   9     1666.93     1562.66     16.32 o
  -1   4   9       40.77       45.22      2.03 o
   0   4   9      470.73      400.51      5.73 o
   1   4   9       90.55      108.17      2.63 o
   2   4   9       51.51       53.03      2.04 o
   3   4   9      491.33      525.80      6.77 o
   4   4   9      111.68      105.09      4.79 o
   5   4   9        5.96        6.88      1.78 o
   6   4   9       19.44       15.97      2.31 o
   7   4   9       54.03       50.23      2.95 o
   8   4   9       10.13        7.08      2.43 o
   9   4   9        5.35        8.05      2.94 o
  10   4   9        0.01       -2.11      2.79 o
  11   4   9        2.58        0.50      4.86 o
  12   4   9       15.46       17.65      5.77 o
  13   4   9        6.22       -2.65      6.72 o
 -13   5   9        1.09        2.36      9.30 o
 -12   5   9        1.91        4.78      8.94 o
 -11   5   9        0.25        7.14      8.73 o
 -10   5   9        3.74       13.10      8.58 o
  -9   5   9       81.75       74.93     17.49 o
  -8   5   9       10.60        5.63      9.47 o
  -7   5   9      550.99      554.96     13.30 o
  -6   5   9       80.83       85.58      3.95 o
  -5   5   9      586.25      562.36     15.13 o
  -4   5   9      520.85      487.84      8.12 o
  -3   5   9       18.65       22.48      1.39 o
  -2   5   9      431.91      478.28      5.89 o
  -1   5   9       77.62       64.16      2.00 o
   0   5   9      195.06      219.19      4.04 o
   1   5   9      192.38      188.04      3.92 o
   2   5   9      970.89     1079.90     12.15 o
   3   5   9      377.88      391.52      6.31 o
   4   5   9        2.39        1.30      1.53 o
   5   5   9      589.52      568.04      8.49 o
   6   5   9       11.18        8.56      1.98 o
   7   5   9       22.83       22.28      2.45 o
   8   5   9       11.92       10.48      2.98 o
   9   5   9       92.53      102.94      5.27 o
  10   5   9        1.82        1.10      2.92 o
  11   5   9       11.88        1.77      4.43 o
  12   5   9        1.54       -4.49      4.71 o
  13   5   9        5.09        5.98      7.40 o
 -13   6   9        9.66       -1.90      9.71 o
 -12   6   9       25.91       32.72     11.25 o
 -11   6   9        4.18        2.93      9.09 o
 -10   6   9      109.79      114.86     15.51 o
  -9   6   9        7.00        4.11      9.55 o
  -8   6   9      442.24      431.78     14.25 o
  -7   6   9       95.05       95.51      6.14 o
  -6   6   9      634.96      595.01     16.58 o
  -5   6   9      126.83      119.66      3.38 o
  -4   6   9     1669.31     1592.34     21.88 o
  -3   6   9       90.24      105.32      3.35 o
  -2   6   9      565.83      557.25      7.11 o
  -1   6   9        1.16        1.31      1.07 o
   0   6   9     1878.39     1936.81     18.21 o
   1   6   9      243.47      239.55      4.07 o
   2   6   9      517.32      513.12      7.46 o
   3   6   9      105.61      100.59      4.15 o
   4   6   9      119.49      137.42      3.96 o
   5   6   9        1.80       -1.68      1.68 o
   6   6   9        2.93        0.74      1.90 o
   7   6   9       15.40       18.98      3.06 o
   8   6   9        7.90        4.66      2.71 o
   9   6   9       44.08       46.63      4.15 o
  10   6   9       84.90       93.38      5.61 o
  11   6   9       37.98       37.71      5.75 o
  12   6   9       14.20       15.39      7.38 o
  13   6   9        1.14       -6.79      6.79 o
 -13   7   9       18.82       13.36     11.61 o
 -12   7   9       11.27       18.49     10.48 o
 -11   7   9        9.08       20.55     10.58 o
 -10   7   9       58.54       56.71     12.53 o
  -9   7   9        6.11        1.98     11.69 o
  -8   7   9       37.94       42.82      5.89 o
  -7   7   9      777.15      832.96     22.02 o
  -6   7   9       71.82       55.15      5.96 o
  -5   7   9       57.99       51.89      5.58 o
  -4   7   9      371.86      311.75      6.10 o
  -3   7   9      208.78      211.58      5.03 o
  -2   7   9       95.09       88.31      2.52 o
  -1   7   9      388.54      370.19      5.61 o
   0   7   9        7.79        8.67      1.57 o
   1   7   9       57.27       40.56      2.54 o
   2   7   9       91.10       82.88      3.46 o
   3   7   9      303.29      277.58      5.75 o
   4   7   9       17.06        9.67      2.15 o
   5   7   9       86.82       78.81      3.53 o
   6   7   9       23.43       12.08      2.41 o
   7   7   9      302.85      292.76      7.78 o
   8   7   9       33.95       43.33      4.17 o
   9   7   9        5.14        4.80      3.65 o
  10   7   9        8.33        6.86      3.29 o
  11   7   9        5.69       12.96      6.64 o
  12   7   9       30.45       40.37      8.47 o
 -12   8   9       16.25       16.08     11.15 o
 -11   8   9        2.90        4.01      9.35 o
 -10   8   9        1.08        3.96      9.14 o
  -9   8   9       15.20       23.27     10.02 o
  -8   8   9       74.73       59.47      6.76 o
  -7   8   9      154.53      145.54      8.70 o
  -6   8   9      220.55      195.36      9.85 o
  -5   8   9        4.39        6.95      4.24 o
  -4   8   9      480.74      475.03      8.72 o
  -3   8   9      323.07      317.24      6.93 o
  -2   8   9      402.31      385.36      6.26 o
  -1   8   9       69.35       62.52      2.90 o
   0   8   9      311.23      308.96      5.57 o
   1   8   9       39.20       42.10      2.64 o
   2   8   9       54.33       50.50      2.83 o
   3   8   9      211.64      201.84      5.52 o
   4   8   9        2.79       -1.42      2.23 o
   5   8   9      310.77      307.47      6.57 o
   6   8   9       51.14       43.37      3.70 o
   7   8   9        0.82       -3.23      3.23 o
   8   8   9       82.39       77.35      4.76 o
   9   8   9       10.29       13.94      3.47 o
  10   8   9        0.08        3.76      5.43 o
  11   8   9        1.24       10.05      5.26 o
  12   8   9        2.17        1.65      6.67 o
 -12   9   9        0.00       13.66     11.61 o
 -11   9   9        0.30       11.56      9.97 o
 -10   9   9        8.20        1.84      6.51 o
  -9   9   9       19.28       15.93      6.93 o
  -8   9   9       29.74       44.67      6.56 o
  -7   9   9        0.59        4.00      4.69 o
  -6   9   9      640.04      630.13     18.28 o
  -5   9   9       30.22       26.88      5.37 o
  -4   9   9        8.36       10.01      2.15 o
  -3   9   9      383.11      369.50      9.31 o
  -2   9   9       82.68       70.35      3.07 o
  -1   9   9        0.02       -1.67      1.67 o
   0   9   9       21.85       22.59      2.26 o
   1   9   9      119.20      113.72      3.78 o
   2   9   9      124.21       99.31      3.95 o
   3   9   9      589.27      540.03      9.54 o
   4   9   9      687.58      662.39     11.11 o
   5   9   9      119.09      108.08      4.89 o
   6   9   9       46.49       50.77      3.96 o
   7   9   9       10.89        9.12      3.04 o
   8   9   9       69.42       68.53      4.63 o
   9   9   9        1.67        5.03      3.18 o
  10   9   9       48.65       45.22      6.93 o
  11   9   9        3.58        8.39      7.43 o
  12   9   9        3.34       17.57     14.61 o
 -11  10   9       88.51      120.56     17.67 o
 -10  10   9       12.88       17.10      7.51 o
  -9  10   9       64.45       60.00      9.17 o
  -8  10   9       36.08       28.84      6.67 o
  -7  10   9        0.03       -4.18      4.33 o
  -6  10   9        5.02        3.50      5.88 o
  -5  10   9       16.73       18.36      5.18 o
  -4  10   9       30.23       42.04      5.24 o
  -3  10   9      296.32      274.23     11.36 o
  -2  10   9       34.90       38.51      2.50 o
  -1  10   9      173.04      175.51      4.41 o
   0  10   9        8.42        6.06      1.98 o
   1  10   9      997.82      962.79     14.92 o
   2  10   9       13.08       14.71      2.91 o
   3  10   9        0.03        2.87      2.64 o
   4  10   9       76.93       65.06      4.44 o
   5  10   9       44.70       47.00      3.92 o
   6  10   9        5.63        0.57      2.84 o
   7  10   9       13.19        8.99      3.10 o
   8  10   9       21.84       17.22      3.48 o
   9  10   9       40.76       54.79      8.27 o
  10  10   9        0.40        3.49      4.77 o
  11  10   9       37.58       27.37      8.67 o
 -11  11   9        5.90       -1.64     10.94 o
 -10  11   9        4.07        2.05     10.33 o
  -9  11   9       12.79       10.89      6.92 o
  -8  11   9        0.16        3.90      4.92 o
  -7  11   9        0.14        4.68      4.95 o
  -6  11   9        3.27        5.86      4.79 o
  -5  11   9        0.06        6.29      4.91 o
  -4  11   9      262.97      302.92     12.38 o
  -3  11   9       53.79       45.46      6.89 o
  -2  11   9       32.92       41.92      3.25 o
  -1  11   9       22.40       23.29      2.49 o
   0  11   9      343.84      317.93      8.16 o
   1  11   9       51.53       52.84      3.97 o
   2  11   9       24.62       19.08      3.25 o
   3  11   9        6.09        0.12      2.77 o
   4  11   9       10.30       10.29      3.28 o
   5  11   9       91.03       96.41      5.40 o
   6  11   9       10.76        6.04      3.26 o
   7  11   9        9.81       15.28      3.72 o
   8  11   9       51.99       35.95      6.10 o
   9  11   9        9.62        1.50      4.74 o
  10  11   9        1.02        9.82      9.04 o
  11  11   9       11.56       12.59      6.70 o
 -10  12   9        3.79       -0.82      9.76 o
  -9  12   9        0.97       -8.68      9.66 o
  -8  12   9        0.16        2.39      7.06 o
  -7  12   9        1.04        0.03      4.85 o
  -6  12   9       24.78       27.49      6.02 o
  -5  12   9        0.52        0.26      4.73 o
  -4  12   9      109.70      116.14     11.62 o
  -3  12   9        1.92       -3.73      3.73 o
  -2  12   9       25.88       21.01      5.26 o
  -1  12   9        7.45        3.25      2.84 o
   0  12   9      186.28      187.49      8.07 o
   1  12   9       45.83       46.74      4.33 o
   2  12   9       69.58       67.94      5.11 o
   3  12   9        6.85        9.77      3.66 o
   4  12   9        8.05        9.11      4.21 o
   5  12   9       17.65       14.58      3.77 o
   6  12   9        6.92        2.93      3.97 o
   7  12   9        3.11       -3.39      3.41 o
   8  12   9        6.62        6.14      4.87 o
   9  12   9        0.37        9.25      6.54 o
  10  12   9        0.07        3.79      8.76 o
  -9  13   9       24.60       49.86      9.96 o
  -8  13   9       20.38       29.04     13.02 o
  -7  13   9      119.13      120.73     12.22 o
  -6  13   9       38.29       53.47     13.95 o
  -5  13   9       55.54       67.30     11.16 o
  -4  13   9       30.23       25.86      8.02 o
  -3  13   9      130.38      148.89      9.41 o
  -2  13   9       39.25       43.05      6.48 o
  -1  13   9       67.14       57.43      6.01 o
   0  13   9        0.49       -0.42      3.31 o
   1  13   9        2.05       -0.39      3.29 o
   2  13   9        7.96        9.88      3.58 o
   3  13   9      238.10      242.46      8.75 o
   4  13   9        3.65        3.67      3.26 o
   5  13   9      121.14      142.34      8.37 o
   6  13   9        3.22        7.00      5.99 o
   7  13   9       14.67        7.96      8.32 o
   8  13   9        0.16        4.78      7.81 o
   9  13   9       32.87       34.98      7.91 o
  -8  14   9       25.28       21.65      9.10 o
  -7  14   9       23.47       22.83      8.16 o
  -6  14   9       38.21       50.87     15.46 o
  -5  14   9        7.49        3.47      6.92 o
  -4  14   9       16.24        4.93     10.07 o
  -3  14   9        8.06        8.01      9.55 o
  -2  14   9       37.15       45.43      7.89 o
  -1  14   9        4.36       -1.15      3.31 o
   0  14   9       65.73       71.02      5.06 o
   1  14   9       18.13       18.95      3.68 o
   2  14   9       17.16       19.93      3.87 o
   3  14   9        5.53        0.88      4.00 o
   4  14   9        0.03        1.36      8.27 o
   5  14   9        8.46        9.40      5.81 o
   6  14   9        0.80        0.55      5.61 o
   7  14   9        3.75        0.55      5.71 o
   8  14   9       40.15       60.18     12.20 o
  -7  15   9        5.26       18.13     12.38 o
  -6  15   9        0.01       -2.67      9.50 o
  -5  15   9        3.42       -8.37      8.37 o
  -4  15   9        8.16       15.10     10.94 o
  -3  15   9        7.29        8.84      9.14 o
  -2  15   9       11.12       17.11     10.48 o
  -1  15   9       12.45       23.22      5.70 o
   0  15   9        0.13       -3.34      3.34 o
   1  15   9        3.72        2.31      3.48 o
   2  15   9        8.06        8.37      8.42 o
   3  15   9        0.11        0.14      5.67 o
   4  15   9        2.64       -2.61      5.12 o
   5  15   9       28.68       27.49      7.16 o
   6  15   9        0.86        6.41      6.14 o
   7  15   9        4.22       14.39      7.24 o
  -6  16   9        0.85       16.03     12.12 o
  -5  16   9        0.21       -8.94      8.94 o
  -4  16   9        2.73        2.16      9.55 o
  -3  16   9        0.69       -7.55      7.55 o
  -2  16   9       13.94        2.98      9.66 o
  -1  16   9       13.54       18.70      4.67 o
   0  16   9       42.47       55.47      4.96 o
   1  16   9       58.68       66.07      8.08 o
   2  16   9        0.30       -0.86      5.23 o
   3  16   9        0.82       -4.91      5.63 o
   4  16   9        2.57        5.50      6.52 o
   5  16   9        8.85       16.71     11.48 o
   6  16   9        1.51       13.89      7.50 o
  -4  17   9       10.21        2.21     10.53 o
  -3  17   9        5.21       -6.01      9.40 o
  -2  17   9        0.27       -1.59     10.02 o
  -1  17   9        5.31       23.99     11.97 o
   0  17   9       15.60       16.35      8.01 o
   1  17   9        2.29        5.77      6.11 o
   2  17   9        1.27       -3.92      9.04 o
   3  17   9       19.48       18.21      6.92 o
   4  17   9        0.15       -6.20      6.20 o
 -14   0  10        6.52       -6.32      6.32 o
 -12   0  10        0.10        7.14      3.71 o
 -10   0  10      409.40      424.31     14.40 o
  -8   0  10     1480.45     1521.85     36.01 o
  -6   0  10      146.25      139.90      4.51 o
  -4   0  10     1027.03     1114.01     24.30 o
  -2   0  10       32.90       21.35      2.13 o
   0   0  10     4025.93     3834.64     50.29 o
   2   0  10      704.39      665.86     18.49 o
   4   0  10      946.28     1005.02     21.56 o
   6   0  10      562.26      608.60     12.16 o
   8   0  10       75.44       60.02      5.10 o
  10   0  10       31.95       46.92      6.22 o
  12   0  10        2.09        8.17      9.71 o
 -13   1  10        0.01        0.12      4.52 o
 -12   1  10        8.87       14.68      3.12 o
 -11   1  10       46.68       51.47      5.00 o
 -10   1  10       69.87       75.48      5.33 o
  -9   1  10       47.06       40.45      5.38 o
  -8   1  10       13.64        8.33      3.35 o
  -7   1  10       63.08       48.44      2.89 o
  -6   1  10      138.72      127.87      3.24 o
  -5   1  10      364.75      383.16      5.34 o
  -4   1  10       12.92       11.66      1.29 o
  -3   1  10       57.02       44.24      2.31 o
  -2   1  10      105.06      110.11      2.95 o
  -1   1  10     1159.39     1147.35     12.11 o
   0   1  10      509.11      590.33      7.25 o
   1   1  10     1029.29     1042.67     10.84 o
   2   1  10       64.26       42.48      1.99 o
   3   1  10        0.35        0.19      1.19 o
   4   1  10        0.06        2.21      1.33 o
   5   1  10        9.80       10.47      1.94 o
   6   1  10        2.32       -1.87      1.87 o
   7   1  10       15.02       11.14      2.34 o
   8   1  10       35.88       32.50      3.08 o
   9   1  10       27.87       34.03      3.34 o
  10   1  10       12.59       16.02      3.35 o
  11   1  10      112.22      141.24      9.49 o
  12   1  10       16.45       18.14      7.66 o
  13   1  10        0.78      -10.07     13.64 o
 -13   2  10        9.73       11.84      3.86 o
 -12   2  10       10.09        2.78      4.02 o
 -11   2  10       24.27       34.33      3.26 o
 -10   2  10        0.23       -1.57      2.60 o
  -9   2  10        2.66        4.56      2.26 o
  -8   2  10      160.88      162.08      4.97 o
  -7   2  10       23.72       31.10      2.79 o
  -6   2  10      217.52      213.19      3.86 o
  -5   2  10      392.52      386.43      5.75 o
  -4   2  10      617.12      546.60      7.20 o
  -3   2  10      142.03      148.98      3.05 o
  -2   2  10       71.73       52.76      2.70 o
  -1   2  10      540.43      529.27      6.76 o
   0   2  10      296.77      352.54      5.14 o
   1   2  10        7.38        4.79      1.46 o
   2   2  10       15.20       14.93      1.53 o
   3   2  10       41.85       33.95      1.83 o
   4   2  10       19.28       15.22      1.64 o
   5   2  10      304.33      286.88      5.63 o
   6   2  10      149.98      147.23      4.58 o
   7   2  10       95.05      101.34      4.06 o
   8   2  10        0.74       -2.23      2.23 o
   9   2  10      195.91      226.57      7.44 o
  10   2  10        3.33        6.53      2.93 o
  11   2  10       29.52       28.34      6.16 o
  12   2  10        4.94       -2.67      5.92 o
  13   2  10        2.29       -7.41     16.26 o
 -13   3  10        2.44       -0.57      9.50 o
 -12   3  10        0.24       11.97      9.55 o
 -11   3  10        0.64        2.72      8.58 o
 -10   3  10       93.83       77.16     11.71 o
  -9   3  10       43.69       32.16      3.78 o
  -8   3  10      160.44      138.87      3.35 o
  -7   3  10       42.55       38.70      1.78 o
  -6   3  10      644.24      645.47      8.55 o
  -5   3  10      520.20      503.08      6.33 o
  -4   3  10      709.20      715.34      8.19 o
  -3   3  10     1299.47     1253.42     13.78 o
  -2   3  10      316.21      316.79      4.61 o
  -1   3  10        7.37       11.40      1.40 o
   0   3  10      156.88      160.04      3.29 o
   1   3  10        0.01        0.74      1.18 o
   2   3  10      159.31      158.18      3.32 o
   3   3  10       21.23       15.23      1.56 o
   4   3  10        1.68       -0.57      1.53 o
   5   3  10        4.08        2.92      1.79 o
   6   3  10       98.01       89.26      3.73 o
   7   3  10       10.52        4.29      2.30 o
   8   3  10        3.26       -0.55      2.29 o
   9   3  10       58.08       53.50      4.04 o
  10   3  10       37.87       40.96      4.02 o
  11   3  10        2.86        1.32      5.18 o
  12   3  10       25.87       33.83     11.30 o
  13   3  10       10.08        8.46      7.35 o
 -13   4  10       35.24       34.73     11.66 o
 -12   4  10        6.31       20.14      9.55 o
 -11   4  10       88.77       95.70     13.97 o
 -10   4  10       96.60      102.48     13.51 o
  -9   4  10      224.97      196.84     16.90 o
  -8   4  10       53.49       37.69      6.36 o
  -7   4  10      690.48      671.60     14.79 o
  -6   4  10     1044.90      988.63     16.63 o
  -5   4  10      479.10      472.79      6.49 o
  -4   4  10      107.67      121.98      2.85 o
  -3   4  10        7.01       13.68      1.43 o
  -2   4  10      260.11      261.53      4.35 o
  -1   4  10      100.72      110.63      2.65 o
   0   4  10      262.80      258.69      4.50 o
   1   4  10        0.95        3.13      1.22 o
   2   4  10       68.00       71.23      2.35 o
   3   4  10       46.28       39.18      2.18 o
   4   4  10       59.99       71.24      2.93 o
   5   4  10      119.24      136.35      4.06 o
   6   4  10       14.11       10.67      2.23 o
   7   4  10       95.58       98.93      3.85 o
   8   4  10       79.24       78.87      4.31 o
   9   4  10       27.72       31.79      3.51 o
  10   4  10        4.53        7.94      3.20 o
  11   4  10        9.32       11.50      5.37 o
  12   4  10        1.78       -0.57      5.18 o
  13   4  10        6.78       19.16      7.99 o
 -13   5  10        0.54       -7.35      9.55 o
 -12   5  10       28.30       53.32     11.97 o
 -11   5  10        9.82       -2.98      8.37 o
 -10   5  10       42.51       40.94     10.89 o
  -9   5  10        8.35        0.92      4.92 o
  -8   5  10       78.11       74.15      7.94 o
  -7   5  10      713.33      656.54     21.70 o
  -6   5  10       30.46       22.13      2.73 o
  -5   5  10      367.53      330.12      6.50 o
  -4   5  10      575.60      628.21     10.01 o
  -3   5  10      122.56      129.19      2.62 o
  -2   5  10       32.87       32.94      1.70 o
  -1   5  10       46.25       52.97      1.99 o
   0   5  10       10.54        9.51      1.22 o
   1   5  10        0.50       -1.09      1.09 o
   2   5  10      109.85       94.78      2.91 o
   3   5  10      107.36       93.15      3.17 o
   4   5  10      203.41      198.53      5.40 o
   5   5  10       99.57      111.81      3.59 o
   6   5  10       23.31       25.13      2.53 o
   7   5  10       38.26       36.09      2.83 o
   8   5  10        0.07       -0.83      2.46 o
   9   5  10       27.53       27.79      3.72 o
  10   5  10       11.32        9.22      3.31 o
  11   5  10       18.42       17.47      4.84 o
  12   5  10        6.11       -3.11     10.68 o
  13   5  10        6.69       15.31      7.89 o
 -13   6  10        0.27       -8.42      8.89 o
 -12   6  10        0.03       -7.91      7.91 o
 -11   6  10       44.24       54.09     12.59 o
 -10   6  10      120.44      126.83     15.92 o
  -9   6  10       50.53       39.44      8.86 o
  -8   6  10      151.93      155.49     24.86 o
  -7   6  10      117.64      104.68      4.07 o
  -6   6  10       63.52       71.68      4.75 o
  -5   6  10        9.33       10.06      1.62 o
  -4   6  10       22.37       20.82      2.58 o
  -3   6  10        1.09       -0.26      1.10 o
  -2   6  10      627.41      670.23      7.87 o
  -1   6  10       46.13       47.80      1.97 o
   0   6  10        0.21        0.45      1.38 o
   1   6  10      643.44      687.36      8.53 o
   2   6  10      657.13      616.98      9.16 o
   3   6  10       90.47      110.30      4.62 o
   4   6  10      780.25      780.43     12.08 o
   5   6  10      326.78      314.82      6.51 o
   6   6  10        0.49       -1.99      1.99 o
   7   6  10      124.12      131.29      5.42 o
   8   6  10        1.29        4.03      2.79 o
   9   6  10       24.95       24.94      3.68 o
  10   6  10        6.08       18.98      4.33 o
  11   6  10       15.75       20.87      8.27 o
  12   6  10        0.10        4.32      6.73 o
 -12   7  10        2.28        4.31      9.14 o
 -11   7  10        0.94        2.57      8.89 o
 -10   7  10       44.46       24.35     10.99 o
  -9   7  10       10.14        7.66     16.21 o
  -8   7  10       26.75       22.17      5.19 o
  -7   7  10       54.66       72.78      6.97 o
  -6   7  10       79.83       82.19      6.96 o
  -5   7  10      651.61      577.43     10.08 o
  -4   7  10      467.59      457.95      8.75 o
  -3   7  10      129.88      129.84      4.29 o
  -2   7  10      212.53      206.46      4.10 o
  -1   7  10      695.69      695.15     10.16 o
   0   7  10       74.95       49.31      2.70 o
   1   7  10        1.68        0.99      1.41 o
   2   7  10       61.40       56.99      2.92 o
   3   7  10      180.43      164.97      5.06 o
   4   7  10       14.15        5.57      2.23 o
   5   7  10       84.20       86.63      3.83 o
   6   7  10        0.94       -1.42      2.48 o
   7   7  10       14.56        8.67      2.92 o
   8   7  10        6.56       11.65      3.16 o
   9   7  10       10.61        7.80      3.23 o
  10   7  10       83.37       88.52      7.27 o
  11   7  10       40.34       36.67      6.91 o
  12   7  10        7.76        0.74      7.40 o
 -12   8  10       14.21       13.61     11.76 o
 -11   8  10        6.33       -7.14      8.78 o
 -10   8  10        7.07        7.35      9.81 o
  -9   8  10       47.68       37.16      7.66 o
  -8   8  10       52.18       57.84      6.67 o
  -7   8  10      135.66      141.67     10.02 o
  -6   8  10      102.09       89.35      7.33 o
  -5   8  10      247.08      238.06     14.33 o
  -4   8  10      255.63      227.21      6.86 o
  -3   8  10       18.17       14.76      4.86 o
  -2   8  10        0.00        0.27      1.56 o
  -1   8  10      312.10      292.91      7.60 o
   0   8  10      201.95      191.59      4.48 o
   1   8  10      133.05      113.33      3.97 o
   2   8  10       43.18       46.18      3.07 o
   3   8  10       34.27       40.38      3.21 o
   4   8  10      187.90      170.89      5.04 o
   5   8  10      175.24      167.76      5.39 o
   6   8  10       34.83       26.07      3.45 o
   7   8  10        2.98        2.36      2.69 o
   8   8  10       39.12       40.54      4.09 o
   9   8  10        6.74        5.42      3.45 o
  10   8  10        0.35       -1.55      4.99 o
  11   8  10        3.84       16.82     11.29 o
  12   8  10        0.94       15.37      7.63 o
 -12   9  10       20.30        9.19     11.51 o
 -11   9  10       21.34        7.19     11.71 o
 -10   9  10       17.47       20.60     11.46 o
  -9   9  10       15.17       14.75      6.73 o
  -8   9  10        5.88       12.10      5.10 o
  -7   9  10        0.01        1.74      4.41 o
  -6   9  10        0.34        5.55      5.05 o
  -5   9  10        9.23       17.77      6.80 o
  -4   9  10       55.46       48.24      7.31 o
  -3   9  10     1602.01     1563.55     32.96 o
  -2   9  10      133.97      139.00      4.01 o
  -1   9  10        5.84        4.60      1.98 o
   0   9  10      244.94      239.70      5.49 o
   1   9  10      317.63      294.72      7.04 o
   2   9  10      108.69       94.99      5.13 o
   3   9  10       20.37       15.99      2.82 o
   4   9  10       72.89       73.97      3.70 o
   5   9  10       58.00       42.11      3.82 o
   6   9  10       30.80       23.43      3.42 o
   7   9  10       57.22       57.50      4.40 o
   8   9  10        9.22        9.18      3.66 o
   9   9  10       67.90       70.33      7.63 o
  10   9  10        0.00       -3.05      4.61 o
  11   9  10       10.66       10.58      5.79 o
 -11  10  10        0.30       -9.19      9.19 o
 -10  10  10       11.12        1.80      9.81 o
  -9  10  10       23.20       27.22      8.19 o
  -8  10  10        2.27        3.23      5.01 o
  -7  10  10        3.30       -0.42      4.68 o
  -6  10  10      195.51      185.67     14.26 o
  -5  10  10       97.63       88.94      7.70 o
  -4  10  10       17.42       19.04      5.10 o
  -3  10  10        9.75       11.77      4.71 o
  -2  10  10       34.16       36.37      2.64 o
  -1  10  10       68.55       63.19      3.74 o
   0  10  10      274.95      235.78      6.86 o
   1  10  10       70.21       73.69      4.61 o
   2  10  10      245.06      234.09      6.70 o
   3  10  10       71.57       75.44      4.24 o
   4  10  10      390.97      382.48      9.73 o
   5  10  10        2.01        0.74      2.92 o
   6  10  10       58.04       58.72      4.81 o
   7  10  10        2.29       -2.86      3.90 o
   8  10  10       17.07       12.46      5.19 o
   9  10  10       13.58       17.12      7.30 o
  10  10  10        5.22        6.42      6.38 o
  11  10  10        0.02        6.57      6.64 o
 -10  11  10        3.80        9.66     10.99 o
  -9  11  10       19.09       30.82     12.17 o
  -8  11  10       37.92       43.42      7.04 o
  -7  11  10        1.56       -4.29      5.64 o
  -6  11  10      114.51      132.73      9.12 o
  -5  11  10      200.36      217.77     14.59 o
  -4  11  10        1.66       -3.16      4.04 o
  -3  11  10       48.01       53.05      6.38 o
  -2  11  10        8.35        7.07      4.03 o
  -1  11  10       77.34       92.53      4.67 o
   0  11  10       48.11       56.38      4.03 o
   1  11  10       12.84       10.72      4.17 o
   2  11  10        5.26       -1.57      3.84 o
   3  11  10       49.25       39.69      4.45 o
   4  11  10       11.65       10.07      3.18 o
   5  11  10        2.72        0.64      2.90 o
   6  11  10        7.11        2.31      3.25 o
   7  11  10        1.01        0.41      3.89 o
   8  11  10        5.88        6.49      5.71 o
   9  11  10       36.74       41.09      8.17 o
  10  11  10        0.23        5.14      6.93 o
 -10  12  10       10.87        6.83     11.30 o
  -9  12  10       52.10       52.40     14.33 o
  -8  12  10      139.74      160.79     22.17 o
  -7  12  10       12.27       16.23      8.54 o
  -6  12  10       11.31       12.91      9.34 o
  -5  12  10        6.54        7.25      5.15 o
  -4  12  10       53.91       65.70      7.31 o
  -3  12  10       57.00       47.86      8.38 o
  -2  12  10        9.68        6.08      4.81 o
  -1  12  10      143.62      136.98      6.68 o
   0  12  10       17.25       17.25      3.25 o
   1  12  10       28.00       23.17      3.80 o
   2  12  10       29.53       25.59      4.07 o
   3  12  10      105.78      107.49      6.21 o
   4  12  10        1.35       -2.95      2.95 o
   5  12  10       47.00       44.75      4.98 o
   6  12  10        1.87        2.25      5.69 o
   7  12  10        5.37        5.57      6.14 o
   8  12  10        1.34        1.41      5.57 o
   9  12  10       10.48       11.27     14.97 o
  10  12  10       10.29        4.49      7.20 o
  -9  13  10        4.00       26.71     13.20 o
  -8  13  10        0.03        7.97      7.73 o
  -7  13  10        6.16        9.34      7.79 o
  -6  13  10        0.72        8.18      8.04 o
  -5  13  10       28.35       42.75      8.64 o
  -4  13  10      156.49      152.32     10.00 o
  -3  13  10       19.97        5.79      6.42 o
  -2  13  10       97.95       95.26      7.99 o
  -1  13  10        8.67        4.06      3.71 o
   0  13  10       69.83       69.63      4.75 o
   1  13  10       20.23       18.24      3.66 o
   2  13  10        1.39        3.54      3.40 o
   3  13  10        9.46        9.58      3.78 o
   4  13  10        1.54        1.39      3.46 o
   5  13  10       19.10       23.96     10.07 o
   6  13  10        1.43        6.94      5.90 o
   7  13  10        1.44        4.82      5.94 o
   8  13  10       19.03       22.37      7.29 o
   9  13  10        0.00       -2.83      6.74 o
  -8  14  10       19.43       13.34     12.23 o
  -7  14  10       19.38       11.17      8.04 o
  -6  14  10       19.41       18.55      8.15 o
  -5  14  10        3.17       -3.59      5.86 o
  -4  14  10       41.17       57.84     13.56 o
  -3  14  10        5.11       25.79     10.58 o
  -2  14  10       26.05       36.52     11.51 o
  -1  14  10        8.52        7.94      4.33 o
   0  14  10        0.92       -3.30      3.30 o
   1  14  10        3.15        8.04      4.33 o
   2  14  10       27.01       26.68      4.94 o
   3  14  10       52.19       55.94     15.23 o
   4  14  10        0.67        2.15      5.35 o
   5  14  10       57.15       52.73     10.79 o
   6  14  10        1.02       -5.60      5.60 o
   7  14  10        5.09        0.71      6.40 o
   8  14  10        5.24        4.79      6.72 o
  -7  15  10       11.89       -3.85      9.81 o
  -6  15  10       13.57       29.64     12.38 o
  -5  15  10        0.07        7.55     10.68 o
  -4  15  10        7.92       10.63     10.12 o
  -3  15  10        2.56       29.43     12.02 o
  -2  15  10       43.58       74.07     14.33 o
  -1  15  10       33.79       42.49      8.68 o
   0  15  10       73.29       69.15      5.39 o
   1  15  10       35.54       27.30      4.52 o
   2  15  10        0.23        3.88      5.57 o
   3  15  10        0.02        6.30      6.02 o
   4  15  10        0.00       -5.36      5.36 o
   5  15  10        0.29        1.20      5.93 o
   6  15  10       18.56       27.82      7.51 o
   7  15  10       28.43       49.86      9.25 o
  -5  16  10        1.29       13.82     11.71 o
  -4  16  10        7.25        0.87      9.61 o
  -3  16  10        0.02       -7.50      8.63 o
  -2  16  10        7.64        1.95      8.37 o
  -1  16  10       15.69       13.32      4.08 o
   0  16  10        6.57       11.01      5.38 o
   1  16  10        0.01       -3.48      5.34 o
   2  16  10        3.84       -3.68      5.74 o
   3  16  10        5.59        5.01      6.15 o
   4  16  10       13.25        5.61      6.61 o
   5  16  10        9.57       12.32      7.09 o
  -3  17  10        0.67        7.91     10.38 o
  -2  17  10        2.55       10.84     11.10 o
  -1  17  10       16.90       15.51     11.56 o
   0  17  10       12.02       -0.30      4.91 o
   1  17  10       85.57      100.73      9.40 o
   2  17  10       12.37       12.46      6.53 o
   3  17  10        0.19        8.13      6.98 o
 -13   0  11        0.05       -3.49      6.32 o
 -11   0  11       23.95       16.30      5.03 o
  -9   0  11      100.96      119.95     11.20 o
  -7   0  11      258.29      248.21      8.22 o
  -5   0  11      629.73      558.86     17.65 o
  -3   0  11      915.73      851.08     15.95 o
  -1   0  11       87.95       78.69      3.67 o
   1   0  11       60.55       66.67      3.29 o
   3   0  11       14.72       15.52      2.44 o
   5   0  11      530.08      540.46     14.60 o
   7   0  11     1038.83     1001.22     20.12 o
   9   0  11        7.38        1.42      3.69 o
  11   0  11      193.81      224.43     20.19 o
  13   0  11        0.34        3.24     10.79 o
 -13   1  11        9.35       12.12      4.83 o
 -12   1  11       43.02       37.03      7.47 o
 -11   1  11        2.41        5.68      3.48 o
 -10   1  11       13.50       12.75      3.56 o
  -9   1  11       29.22       23.09      4.91 o
  -8   1  11       63.33       32.17      5.26 o
  -7   1  11       13.74        7.79      1.78 o
  -6   1  11       16.48       17.52      1.88 o
  -5   1  11      100.21      100.32      2.76 o
  -4   1  11       39.06       43.98      1.93 o
  -3   1  11       45.95       54.25      2.17 o
  -2   1  11     2199.79     2199.69     21.42 o
  -1   1  11        4.56        1.49      1.15 o
   0   1  11      308.36      311.49      6.12 o
   1   1  11      257.36      255.77      4.25 o
   2   1  11       66.62       52.95      2.27 o
   3   1  11      767.45      828.09     10.05 o
   4   1  11       20.09       12.02      1.89 o
   5   1  11       26.05       31.92      2.65 o
   6   1  11       33.04       25.61      2.97 o
   7   1  11       83.63       73.68      4.13 o
   8   1  11       17.79       15.95      3.05 o
   9   1  11        6.64        5.34      2.70 o
  10   1  11        4.91       14.11      3.32 o
  11   1  11       29.64       43.18      7.01 o
  12   1  11        1.01       -1.49      6.29 o
  13   1  11        0.01       -0.37      9.73 o
 -13   2  11        5.42       16.75      9.25 o
 -12   2  11        3.97        9.28      3.81 o
 -11   2  11        2.24        2.02      3.68 o
 -10   2  11        4.23        0.62      5.10 o
  -9   2  11       52.22       54.96      4.82 o
  -8   2  11       90.28       77.04      3.59 o
  -7   2  11       72.73       72.67      3.18 o
  -6   2  11      562.44      619.01      8.58 o
  -5   2  11       19.78       22.89      1.84 o
  -4   2  11      659.43      674.35      8.06 o
  -3   2  11       39.04       27.04      1.61 o
  -2   2  11        0.71        0.42      0.97 o
  -1   2  11      793.38      807.22      9.28 o
   0   2  11       63.22       63.63      2.27 o
   1   2  11       53.63       54.90      2.19 o
   2   2  11       20.46       19.38      1.70 o
   3   2  11        0.64       -0.35      1.41 o
   4   2  11      463.22      422.13      8.21 o
   5   2  11      166.38      159.65      4.72 o
   6   2  11      460.66      469.74      8.51 o
   7   2  11        0.42       -0.12      2.41 o
   8   2  11      218.60      221.51      6.62 o
   9   2  11      227.97      244.15      7.74 o
  10   2  11        6.42        7.90      3.16 o
  11   2  11       13.68       17.09      6.07 o
  12   2  11       16.21       14.16      7.02 o
  13   2  11        2.75       -6.55      6.55 o
 -13   3  11       89.82      109.16     14.69 o
 -12   3  11        0.98        5.86      8.32 o
 -11   3  11       20.48       14.43      8.99 o
 -10   3  11       80.64      102.33     13.25 o
  -9   3  11       32.38       33.19      3.49 o
  -8   3  11       30.83       33.33      2.78 o
  -7   3  11       87.73       88.53      3.20 o
  -6   3  11      757.85      739.94      9.66 o
  -5   3  11       36.01       27.10      1.86 o
  -4   3  11      101.14      109.99      3.02 o
  -3   3  11       88.70       79.68      2.52 o
  -2   3  11       22.02       18.29      1.42 o
  -1   3  11       14.31       21.46      1.62 o
   0   3  11       50.86       65.32      2.49 o
   1   3  11      710.35      672.02      9.38 o
   2   3  11        4.61        8.22      1.46 o
   3   3  11      242.75      222.26      4.48 o
   4   3  11       16.45       24.81      2.23 o
   5   3  11      621.69      569.07      9.31 o
   6   3  11       77.89       74.85      4.62 o
   7   3  11        6.13        3.41      2.37 o
   8   3  11       31.33       36.37      3.59 o
   9   3  11        0.71       -2.63      2.63 o
  10   3  11        5.81        7.18      3.13 o
  11   3  11       29.00       37.68     10.67 o
  12   3  11        2.76        0.37      6.45 o
  13   3  11        0.64        5.21     11.02 o
 -13   4  11        5.67        6.37     10.99 o
 -12   4  11        1.27        6.78      9.14 o
 -11   4  11       26.22       19.37      9.66 o
 -10   4  11       43.08       53.89     11.35 o
  -9   4  11        0.38       -3.75      7.35 o
  -8   4  11       48.79       47.04      6.91 o
  -7   4  11      106.04      104.64      5.89 o
  -6   4  11      153.26      150.26      5.52 o
  -5   4  11       15.43       17.86      1.60 o
  -4   4  11     1351.72     1262.45     13.82 o
  -3   4  11       66.98       56.11      2.11 o
  -2   4  11      468.93      416.25      5.69 o
  -1   4  11      110.36      104.94      3.15 o
   0   4  11       74.58       70.26      2.56 o
   1   4  11      287.25      262.90      5.39 o
   2   4  11       17.53       13.89      1.82 o
   3   4  11      259.17      281.10      5.39 o
   4   4  11       26.00       23.92      2.32 o
   5   4  11       23.83       19.06      2.44 o
   6   4  11      141.35      138.59      9.14 o
   7   4  11      296.74      284.80      6.76 o
   8   4  11        9.25        9.12      2.90 o
   9   4  11       10.24       12.32      3.31 o
  10   4  11        0.35       -0.87      3.22 o
  11   4  11        0.15       -1.11      4.93 o
  12   4  11       34.94       13.55      7.55 o
  13   4  11        0.09        0.64      6.77 o
 -13   5  11       18.51       17.00     11.20 o
 -12   5  11        3.37        0.92      8.01 o
 -11   5  11       31.71       31.18     11.25 o
 -10   5  11       13.42        3.85      8.27 o
  -9   5  11       23.84       34.52      9.76 o
  -8   5  11        5.92       -0.05      9.76 o
  -7   5  11        4.24        1.81      3.23 o
  -6   5  11       80.87       67.43      5.55 o
  -5   5  11       12.65        6.45      2.43 o
  -4   5  11        7.86        4.82      1.31 o
  -3   5  11      114.52       98.75      2.55 o
  -2   5  11       11.68       12.96      1.54 o
  -1   5  11      547.75      520.19      7.23 o
   0   5  11       35.47       37.30      2.25 o
   1   5  11      326.37      308.84      5.52 o
   2   5  11       18.28       12.47      1.85 o
   3   5  11     1005.30      943.08     12.12 o
   4   5  11      443.53      444.00      7.47 o
   5   5  11       17.12       16.72      2.39 o
   6   5  11       49.05       42.61      3.00 o
   7   5  11       34.62       34.25      3.13 o
   8   5  11       20.61       24.55      3.28 o
   9   5  11       25.32       20.85      3.70 o
  10   5  11       18.82       16.77      4.27 o
  11   5  11       35.31       38.36      6.76 o
  12   5  11        2.82        6.71      6.94 o
 -12   6  11       17.64       13.87     10.84 o
 -11   6  11        0.22       18.80     10.74 o
 -10   6  11       11.55        7.45      9.61 o
  -9   6  11       22.20       22.35      9.45 o
  -8   6  11       27.37       21.07      6.35 o
  -7   6  11       29.83       31.50      5.33 o
  -6   6  11      444.92      463.74     14.90 o
  -5   6  11      382.55      361.20     10.74 o
  -4   6  11      607.84      596.89     17.99 o
  -3   6  11      445.21      460.68      7.45 o
  -2   6  11     1066.61      970.73     11.43 o
  -1   6  11       39.72       40.16      2.70 o
   0   6  11      206.05      194.60      4.46 o
   1   6  11       47.02       43.25      2.96 o
   2   6  11      339.64      325.85      5.96 o
   3   6  11      839.84      814.52     10.48 o
   4   6  11       71.00       73.71      3.37 o
   5   6  11      401.62      379.36      7.12 o
   6   6  11       60.88       56.44      3.27 o
   7   6  11       89.83       85.22      4.48 o
   8   6  11        0.24        0.17      2.77 o
   9   6  11        0.41        2.98      3.29 o
  10   6  11      164.56      165.80      8.83 o
  11   6  11       52.51       60.38      7.65 o
  12   6  11        0.01       -1.37      6.56 o
 -12   7  11       20.53       10.74     10.63 o
 -11   7  11       27.64       21.83     10.38 o
 -10   7  11       23.85       24.35     11.30 o
  -9   7  11       22.71       22.65      8.06 o
  -8   7  11       54.62       66.48      8.30 o
  -7   7  11        1.66       -2.39      4.25 o
  -6   7  11        8.17        6.53      4.63 o
  -5   7  11       54.43       61.95      6.18 o
  -4   7  11        3.61        2.99      2.38 o
  -3   7  11        9.44        2.78      2.39 o
  -2   7  11        4.84        2.89      1.79 o
  -1   7  11      340.68      332.42      6.38 o
   0   7  11      343.16      330.56      6.10 o
   1   7  11      120.11      124.25      3.93 o
   2   7  11      260.08      246.79      5.59 o
   3   7  11      515.01      513.53      8.79 o
   4   7  11      239.46      232.33      5.58 o
   5   7  11      168.87      163.67      5.15 o
   6   7  11       43.66       43.22      3.88 o
   7   7  11        0.04       -1.67      2.57 o
   8   7  11        2.71        6.19      3.00 o
   9   7  11       23.72       15.05      4.24 o
  10   7  11        0.33        9.64      5.36 o
  11   7  11       11.38        5.97      6.64 o
  12   7  11        7.96        2.90      7.13 o
 -12   8  11       10.80       21.47     12.38 o
 -11   8  11        0.06       -8.32      8.78 o
 -10   8  11        3.43       16.75     10.12 o
  -9   8  11        3.44        1.31      7.63 o
  -8   8  11       21.53       17.09      7.17 o
  -7   8  11       68.48       63.40      8.95 o
  -6   8  11        4.48       11.59      4.97 o
  -5   8  11      515.01      460.40     10.61 o
  -4   8  11       76.05       69.74     11.41 o
  -3   8  11       11.81        9.60      4.23 o
  -2   8  11       54.91       53.52      2.79 o
  -1   8  11        0.09       -1.76      1.76 o
   0   8  11      599.33      601.63     13.22 o
   1   8  11      313.36      315.08      7.28 o
   2   8  11      194.33      189.82      5.51 o
   3   8  11       43.15       43.80      3.34 o
   4   8  11        9.84        6.35      2.39 o
   5   8  11       17.80       12.91      3.06 o
   6   8  11        1.06       -2.65      2.65 o
   7   8  11        6.87        3.79      2.84 o
   8   8  11        0.11       -0.51      2.81 o
   9   8  11       45.06       60.99      6.18 o
  10   8  11       22.93       28.66      6.60 o
  11   8  11        0.05        1.69      5.60 o
 -11   9  11        0.63       -8.78      8.78 o
 -10   9  11       91.85      103.51     16.75 o
  -9   9  11       10.95        2.73      6.32 o
  -8   9  11       51.31       50.68      8.27 o
  -7   9  11        2.70        2.70      4.52 o
  -6   9  11       29.80       44.69      7.23 o
  -5   9  11        6.99       12.60      5.08 o
  -4   9  11      267.74      283.84     11.91 o
  -3   9  11       10.83       16.55      5.09 o
  -2   9  11        2.58       -1.87      1.87 o
  -1   9  11      126.32      109.29      4.83 o
   0   9  11      102.21       96.47      4.61 o
   1   9  11       40.86       29.77      3.14 o
   2   9  11      821.13      819.77     13.79 o
   3   9  11        0.10        0.04      2.59 o
   4   9  11       75.74       93.34      4.73 o
   5   9  11       69.25       58.32      4.57 o
   6   9  11       26.68       31.98      3.74 o
   7   9  11        1.03        7.37      3.01 o
   8   9  11        1.79        4.62      4.13 o
   9   9  11        7.19       14.18      4.88 o
  10   9  11       15.15       15.68      9.67 o
  11   9  11        8.82       19.49      6.33 o
 -11  10  11       30.92       25.53     13.36 o
 -10  10  11        2.89        2.57      9.81 o
  -9  10  11        0.08       -5.43      5.66 o
  -8  10  11        0.30        3.20      6.21 o
  -7  10  11       19.79       19.23      5.60 o
  -6  10  11       59.31       45.77      6.59 o
  -5  10  11      269.99      259.02     12.01 o
  -4  10  11      123.32      103.05      7.92 o
  -3  10  11      240.71      254.35     16.24 o
  -2  10  11       24.20       20.11      4.21 o
  -1  10  11        1.94       -1.46      2.80 o
   0  10  11      113.98       99.25      5.69 o
   1  10  11       14.91       12.87      3.15 o
   2  10  11        1.63        0.08      2.64 o
   3  10  11      116.17      106.28      5.28 o
   4  10  11       24.50       15.28      3.47 o
   5  10  11       10.21        5.29      3.32 o
   6  10  11        7.54        4.19      5.26 o
   7  10  11       86.71       95.19      7.04 o
   8  10  11        4.44        6.53      5.09 o
   9  10  11       36.08       49.50     11.53 o
  10  10  11        0.79        2.65      8.27 o
 -10  11  11        0.71      -10.27     10.27 o
  -9  11  11        6.44        0.67      9.50 o
  -8  11  11       11.15       13.20      5.92 o
  -7  11  11        2.86        7.73      5.39 o
  -6  11  11        2.93        5.72      5.10 o
  -5  11  11       34.15       35.04      6.32 o
  -4  11  11        9.67        6.84      4.89 o
  -3  11  11       18.11        8.03      4.85 o
  -2  11  11      214.91      196.47      8.40 o
  -1  11  11      247.67      235.83      8.11 o
   0  11  11       39.18       42.65      3.70 o
   1  11  11        6.99        7.36      3.84 o
   2  11  11       16.56       12.55      3.61 o
   3  11  11        5.85        2.38      3.74 o
   4  11  11       59.73       65.25      5.32 o
   5  11  11       23.86       16.70      4.98 o
   6  11  11        5.72       -0.28      4.10 o
   7  11  11        1.51        3.44      5.97 o
   8  11  11        0.07       -1.09      4.81 o
   9  11  11        3.79        7.46      6.43 o
  10  11  11       29.90       40.68     13.46 o
  -9  12  11        5.72       18.03     11.92 o
  -8  12  11       16.33        9.19      7.15 o
  -7  12  11        3.36        1.39      6.68 o
  -6  12  11      121.10      162.98     10.69 o
  -5  12  11      175.80      203.56     15.55 o
  -4  12  11        3.99       10.67      6.39 o
  -3  12  11        0.28        0.04      4.56 o
  -2  12  11       77.99       76.31      8.59 o
  -1  12  11       13.33       15.73      4.54 o
   0  12  11       25.09       22.96      3.44 o
   1  12  11       48.75       43.38      4.48 o
   2  12  11       82.89       75.93      5.33 o
   3  12  11        5.46        1.47      3.29 o
   4  12  11      118.55      110.92      9.42 o
   5  12  11       12.91       16.30      6.49 o
   6  12  11        8.30        9.40      6.38 o
   7  12  11        6.22        3.86      6.18 o
   8  12  11       38.54       48.83      8.73 o
   9  12  11        0.42        0.84      6.40 o
  -9  13  11      108.65      162.74     20.80 o
  -8  13  11       31.41       22.66      8.50 o
  -7  13  11        4.56        9.38      7.04 o
  -6  13  11        0.61        9.61      7.77 o
  -5  13  11        0.08       -2.98      9.45 o
  -4  13  11       29.32       25.13      9.63 o
  -3  13  11        3.19       -4.06      4.75 o
  -2  13  11        0.03       -4.50      4.50 o
  -1  13  11       23.43       18.55      4.02 o
   0  13  11       11.46       14.66      3.41 o
   1  13  11       21.21       23.30      4.06 o
   2  13  11       13.10       11.82      3.81 o
   3  13  11      148.06      169.88      8.90 o
   4  13  11        0.40       -5.40      5.40 o
   5  13  11       32.62       36.57     14.90 o
   6  13  11        0.02        5.13      6.15 o
   7  13  11        5.54        3.37      6.31 o
   8  13  11        0.33        1.03      6.29 o
  -8  14  11        2.62       10.60      7.83 o
  -7  14  11        0.40        3.34     17.26 o
  -6  14  11        7.31       21.16      8.15 o
  -5  14  11       14.83        7.71      7.17 o
  -4  14  11       96.33       99.24     15.67 o
  -3  14  11       21.11       16.90     10.99 o
  -2  14  11       28.10       25.27     11.30 o
  -1  14  11       10.20       13.81      9.99 o
   0  14  11        5.46        1.09      3.41 o
   1  14  11        3.00        5.44      3.61 o
   2  14  11        0.08       -1.06      3.70 o
   3  14  11       17.53       19.34      6.84 o
   4  14  11        5.54       -2.32      5.62 o
   5  14  11        5.35       11.77      6.51 o
   6  14  11        3.47        5.24      6.59 o
   7  14  11        2.31        4.11      6.49 o
  -6  15  11       18.85       24.91     12.89 o
  -5  15  11        1.06        1.44      9.86 o
  -4  15  11        0.90       -1.13     10.27 o
  -3  15  11        0.90       17.21     11.30 o
  -2  15  11        1.99        2.93      9.45 o
  -1  15  11       11.22       11.26      3.88 o
   0  15  11       29.63       31.72      6.12 o
   1  15  11        0.10        2.44      3.35 o
   2  15  11        2.47        6.52      6.03 o
   3  15  11       20.79       28.15      7.39 o
   4  15  11       11.63       21.90      7.19 o
   5  15  11       20.34       14.72     11.02 o
   6  15  11        0.53        6.02      6.88 o
  -5  16  11        7.59       26.20     12.02 o
  -4  16  11       10.93        5.70     10.53 o
  -3  16  11        3.47        3.60      9.40 o
  -2  16  11        5.20       14.23      9.97 o
  -1  16  11       12.18       -2.21     10.07 o
   0  16  11        2.73        5.25      7.68 o
   1  16  11       26.27       28.80      6.81 o
   2  16  11       10.05        4.61      6.10 o
   3  16  11       16.45       18.50      6.86 o
   4  16  11        0.16       -4.44      6.57 o
  -2  17  11        0.07        7.19     11.25 o
  -1  17  11       11.33       19.88     12.07 o
   0  17  11        5.22        7.79     14.15 o
   1  17  11        6.43       10.15      5.94 o
   2  17  11        2.82        3.17     12.66 o
 -12   0  12        5.15        5.37      3.73 o
 -10   0  12       27.98       24.97      7.60 o
  -8   0  12      119.42      121.69     11.15 o
  -6   0  12      285.01      290.97      8.96 o
  -4   0  12      538.80      547.19     11.31 o
  -2   0  12     2959.32     3055.89     44.34 o
   0   0  12       38.57       25.12      2.53 o
   2   0  12     1264.47     1288.08     27.05 o
   4   0  12        6.49        0.70      3.06 o
   6   0  12      164.85      140.34      7.85 o
   8   0  12       27.84       30.00      4.67 o
  10   0  12      134.51      129.21      8.92 o
  12   0  12        1.15       -1.59      9.55 o
 -13   1  12        0.09       -3.89      3.89 o
 -12   1  12        1.22       -3.99      4.20 o
 -11   1  12        0.26        3.39      3.20 o
 -10   1  12        0.78       -2.90      4.09 o
  -9   1  12        0.03       -3.55      3.55 o
  -8   1  12       43.28       41.40      6.96 o
  -7   1  12      169.94      173.70      7.52 o
  -6   1  12       39.38       39.46      2.50 o
  -5   1  12      198.24      206.23      4.04 o
  -4   1  12      799.80      792.69      9.33 o
  -3   1  12       28.21       24.01      1.83 o
  -2   1  12      272.20      274.31      4.63 o
  -1   1  12      249.92      282.56      5.26 o
   0   1  12       43.84       55.20      2.39 o
   1   1  12      113.06      119.25      3.44 o
   2   1  12       14.20       13.38      1.92 o
   3   1  12      572.75      530.33      8.54 o
   4   1  12        0.85       -1.53      1.94 o
   5   1  12        1.27        1.46      2.33 o
   6   1  12      420.52      404.30      8.56 o
   7   1  12      506.65      496.82      9.90 o
   8   1  12       13.13       15.92      3.23 o
   9   1  12        2.44       -0.65      3.02 o
  10   1  12       27.53       42.29      5.56 o
  11   1  12       28.58       30.00      6.79 o
  12   1  12        2.19        4.48      6.95 o
  13   1  12       16.28       25.03     20.52 o
 -13   2  12       12.13        7.45      8.78 o
 -12   2  12        4.30        4.51      3.23 o
 -11   2  12        0.07       -3.18      3.18 o
 -10   2  12        1.74        3.93      2.68 o
  -9   2  12        0.77       -1.96      2.62 o
  -8   2  12       41.37       51.38      5.27 o
  -7   2  12        1.17        1.88      4.29 o
  -6   2  12     1251.32     1194.03     15.65 o
  -5   2  12      446.27      423.07      7.37 o
  -4   2  12       19.02       16.11      1.61 o
  -3   2  12       29.66       26.00      1.72 o
  -2   2  12      221.81      201.50      4.36 o
  -1   2  12      613.38      616.94      8.27 o
   0   2  12      317.14      313.59      6.10 o
   1   2  12      409.89      395.90      7.25 o
   2   2  12      293.65      284.59      5.86 o
   3   2  12       33.85       34.49      2.37 o
   4   2  12      182.81      189.32      5.40 o
   5   2  12        0.64        2.01      2.39 o
   6   2  12       57.48       45.21      3.55 o
   7   2  12       10.18        6.59      2.84 o
   8   2  12        0.14       -2.61      2.61 o
   9   2  12        1.22        5.54      3.32 o
  10   2  12        0.15       -1.27      3.55 o
  11   2  12       14.16       10.38      5.84 o
  12   2  12        2.63       -3.50      9.53 o
  13   2  12        0.67       13.72      8.19 o
 -13   3  12        0.35        2.52      9.50 o
 -12   3  12        6.50        0.57      8.78 o
 -11   3  12        7.49        2.62      8.37 o
 -10   3  12       58.59       58.92     11.35 o
  -9   3  12        1.20       -0.90      2.41 o
  -8   3  12      176.89      184.05      5.50 o
  -7   3  12        9.18        8.95      2.45 o
  -6   3  12      783.21      788.72     11.14 o
  -5   3  12      817.85      767.97     10.13 o
  -4   3  12       48.62       38.42      2.14 o
  -3   3  12      429.83      420.30      6.24 o
  -2   3  12      104.54       93.93      2.87 o
  -1   3  12      190.95      208.35      4.98 o
   0   3  12     2388.04     2347.13     24.43 o
   1   3  12       18.81       19.05      1.98 o
   2   3  12       34.27       37.02      2.34 o
   3   3  12       66.80       71.75      3.21 o
   4   3  12      605.79      593.36      8.95 o
   5   3  12      658.69      609.55     10.72 o
   6   3  12       39.79       33.36      3.24 o
   7   3  12       74.59       58.11      3.99 o
   8   3  12      224.46      220.27      6.86 o
   9   3  12        1.19        3.73      2.89 o
  10   3  12        0.71        2.23      3.83 o
  11   3  12        1.25        2.97      5.17 o
  12   3  12        6.93       10.47      7.32 o
 -13   4  12       36.99       67.50     13.92 o
 -12   4  12        3.60        3.85     10.17 o
 -11   4  12        8.20        5.80      8.48 o
 -10   4  12       16.05       14.33      8.68 o
  -9   4  12        9.89        2.83      8.32 o
  -8   4  12        2.11        6.78      5.02 o
  -7   4  12      170.48      157.43     14.38 o
  -6   4  12        1.66       -1.33      1.40 o
  -5   4  12       78.68       83.10      2.84 o
  -4   4  12      588.59      545.46      7.86 o
  -3   4  12       15.59       12.16      1.77 o
  -2   4  12      233.45      233.28      4.47 o
  -1   4  12      606.49      567.07     10.13 o
   0   4  12      284.43      261.66      6.60 o
   1   4  12      438.01      445.12      6.98 o
   2   4  12      221.85      215.65      6.36 o
   3   4  12        5.88        1.87      1.80 o
   4   4  12     1576.36     1573.71     18.24 o
   5   4  12       54.55       37.63      3.18 o
   6   4  12       13.73        3.79      2.65 o
   7   4  12        9.90       14.61      3.10 o
   8   4  12       13.72       13.00      3.06 o
   9   4  12        3.11        0.95      2.84 o
  10   4  12       12.60        9.97      4.26 o
  11   4  12       29.52       39.34     14.10 o
  12   4  12        2.64       11.54      7.28 o
 -12   5  12        0.27        6.52      9.97 o
 -11   5  12       13.70       25.58     10.27 o
 -10   5  12       11.06       25.22     10.27 o
  -9   5  12       10.50       13.05      8.58 o
  -8   5  12       16.70       19.42      6.10 o
  -7   5  12        9.43       -0.39      5.05 o
  -6   5  12      337.19      347.25     11.15 o
  -5   5  12      123.58      135.91      6.28 o
  -4   5  12      787.85      777.64     10.04 o
  -3   5  12      286.41      302.49      5.41 o
  -2   5  12      111.84      107.06      3.12 o
  -1   5  12      254.84      272.92      5.06 o
   0   5  12      158.51      149.95      4.16 o
   1   5  12      519.92      493.65      7.97 o
   2   5  12       22.52       15.15      2.12 o
   3   5  12       66.14       57.28      3.07 o
   4   5  12      944.60      964.32     13.00 o
   5   5  12       12.11       14.34      2.65 o
   6   5  12      208.42      225.91      6.07 o
   7   5  12        8.82       11.71      2.71 o
   8   5  12        2.97       -0.64      3.07 o
   9   5  12        7.26        8.56      3.20 o
  10   5  12       35.40       39.22      5.83 o
  11   5  12        0.63       -4.85      4.85 o
  12   5  12        0.19        2.29      6.73 o
 -12   6  12       11.69       12.53     10.84 o
 -11   6  12        1.51       -3.96      8.63 o
 -10   6  12       28.04       24.40     10.84 o
  -9   6  12       21.64       21.37      9.86 o
  -8   6  12       63.96       63.31      8.16 o
  -7   6  12       47.01       36.64      7.04 o
  -6   6  12      179.88      149.83      8.43 o
  -5   6  12      185.92      187.43      7.90 o
  -4   6  12        1.98        0.93      1.70 o
  -3   6  12      327.93      339.07      6.72 o
  -2   6  12       17.74        9.70      2.03 o
  -1   6  12      266.24      264.13      5.27 o
   0   6  12        0.42       -0.17      1.67 o
   1   6  12       49.30       51.12      2.76 o
   2   6  12      518.42      485.96      9.74 o
   3   6  12     2264.45     2154.33     27.45 o
   4   6  12       91.59       90.90      3.54 o
   5   6  12        9.97        0.72      2.24 o
   6   6  12       52.07       58.42      3.71 o
   7   6  12        1.74        4.16      2.59 o
   8   6  12       51.52       46.85      4.29 o
   9   6  12       93.99       87.41      6.15 o
  10   6  12        8.95       13.80      5.74 o
  11   6  12       22.88       29.44      6.43 o
  12   6  12        2.34        4.21      7.06 o
 -12   7  12        5.39       23.01     11.35 o
 -11   7  12       35.46       49.93     12.79 o
 -10   7  12        1.77       -3.08      8.48 o
  -9   7  12       85.18      119.53     15.62 o
  -8   7  12        3.49       12.02      8.96 o
  -7   7  12      213.11      202.00     10.26 o
  -6   7  12      278.83      293.22     11.97 o
  -5   7  12       78.84       69.98      7.22 o
  -4   7  12        0.36       -3.70      3.70 o
  -3   7  12       23.77       28.17      2.50 o
  -2   7  12      164.21      159.02      4.70 o
  -1   7  12      131.38      130.74      4.10 o
   0   7  12       61.46       56.66      3.07 o
   1   7  12      682.03      692.15     11.05 o
   2   7  12       93.95       90.14      3.90 o
   3   7  12      476.22      469.26      8.83 o
   4   7  12        7.13        5.43      2.25 o
   5   7  12       22.23       13.55      2.53 o
   6   7  12       37.37       37.67      3.88 o
   7   7  12        0.45       -0.06      3.46 o
   8   7  12       13.95       11.13      3.28 o
   9   7  12        4.62        8.02      4.46 o
  10   7  12       62.89       68.92      7.86 o
  11   7  12        2.30       -0.13      5.32 o
 -11   8  12        3.39       -1.49      9.61 o
 -10   8  12       44.76       70.17     14.13 o
  -9   8  12        4.14        7.50      9.30 o
  -8   8  12       11.89       12.70      6.07 o
  -7   8  12        0.38        6.60      4.59 o
  -6   8  12        3.87        7.90      4.71 o
  -5   8  12        0.01        0.98      4.44 o
  -4   8  12      135.50      137.17      8.37 o
  -3   8  12        0.64       -0.45      3.89 o
  -2   8  12        3.93        9.04      2.41 o
  -1   8  12        0.77        1.15      2.00 o
   0   8  12      187.07      169.07      6.02 o
   1   8  12       48.72       42.59      3.78 o
   2   8  12       39.52       40.05      3.48 o
   3   8  12        0.25        2.87      2.61 o
   4   8  12      134.83      129.24      4.67 o
   5   8  12       28.98       30.85      3.77 o
   6   8  12       11.10        7.18      3.08 o
   7   8  12        0.02       -2.08      2.69 o
   8   8  12       18.65       25.81      4.52 o
   9   8  12       20.27       29.61      6.22 o
  10   8  12        4.51       -1.54      5.16 o
  11   8  12        0.00        1.13      5.43 o
 -11   9  12        0.69       11.15     11.25 o
 -10   9  12        2.58       -4.47      8.32 o
  -9   9  12        4.88       17.82      9.81 o
  -8   9  12        0.38        0.98      5.63 o
  -7   9  12        2.20       -2.32      4.48 o
  -6   9  12       15.87       16.08      5.37 o
  -5   9  12      651.35      685.60     24.53 o
  -4   9  12        0.00       -4.08      4.08 o
  -3   9  12      213.45      212.25     10.73 o
  -2   9  12       11.26       10.14      2.48 o
  -1   9  12        6.10       -2.67      2.67 o
   0   9  12       19.15       17.83      3.80 o
   1   9  12       53.17       50.63      3.58 o
   2   9  12      287.67      281.55      7.56 o
   3   9  12       77.50       79.06      4.51 o
   4   9  12       26.59       31.39      3.97 o
   5   9  12      128.21      135.86      6.27 o
   6   9  12        1.94       -2.19      2.99 o
   7   9  12       68.29       73.22      5.36 o
   8   9  12        6.45        8.97      7.32 o
   9   9  12        1.58        1.53      8.84 o
  10   9  12        1.23       13.80      6.92 o
  11   9  12        6.73       21.42      7.88 o
 -10  10  12       16.62       29.79     12.43 o
  -9  10  12        1.52       16.03     10.79 o
  -8  10  12        0.03       15.59      6.97 o
  -7  10  12       35.04       36.82      6.61 o
  -6  10  12       24.85       25.40      6.02 o
  -5  10  12      322.06      321.33     13.45 o
  -4  10  12        5.12        7.92      4.91 o
  -3  10  12       10.70       16.54      5.28 o
  -2  10  12      370.96      362.15      8.13 o
  -1  10  12       24.93       24.51      3.85 o
   0  10  12      130.65      137.27      6.75 o
   1  10  12        1.64       -0.05      2.81 o
   2  10  12      274.00      252.43      8.04 o
   3  10  12        1.73        4.51      3.33 o
   4  10  12       20.81       18.29      4.05 o
   5  10  12        2.99        1.79      3.14 o
   6  10  12        6.38        0.35      3.47 o
   7  10  12        9.79        5.43      4.94 o
   8  10  12       44.04       48.26      6.81 o
   9  10  12        0.49       -1.52      6.04 o
  10  10  12       33.57       36.91      8.65 o
 -10  11  12        1.02        5.91     10.22 o
  -9  11  12        4.30       13.25      9.91 o
  -8  11  12      115.77      129.55     17.88 o
  -7  11  12        2.60       -0.52      5.00 o
  -6  11  12        1.17       12.85      5.52 o
  -5  11  12      255.68      270.19     12.82 o
  -4  11  12       10.85        9.17      4.95 o
  -3  11  12       24.17       13.11      5.19 o
  -2  11  12      155.56      144.01      4.69 o
  -1  11  12       19.22       25.90      3.99 o
   0  11  12       20.22       14.30      3.83 o
   1  11  12       53.42       50.49      5.82 o
   2  11  12      118.80      117.77      6.38 o
   3  11  12       21.66       11.20      3.57 o
   4  11  12        0.58       -1.53      3.32 o
   5  11  12        9.85       10.43      3.94 o
   6  11  12       11.10        8.93      6.58 o
   7  11  12       21.70       21.60      9.19 o
   8  11  12        5.43       15.59      7.10 o
   9  11  12        0.20       -1.47      6.07 o
  -9  12  12        9.76       14.54     11.15 o
  -8  12  12       15.78        8.94     11.15 o
  -7  12  12        6.85        4.63     11.64 o
  -6  12  12       89.81       91.32     15.67 o
  -5  12  12       42.35       65.03     11.49 o
  -4  12  12        7.70        7.84      5.05 o
  -3  12  12       64.15       62.37     11.92 o
  -2  12  12        1.20        1.02      4.27 o
  -1  12  12       31.37       30.04      4.19 o
   0  12  12        4.10        7.00      4.22 o
   1  12  12        0.05        8.23      3.44 o
   2  12  12        0.39       -0.10      3.67 o
   3  12  12      112.87      131.90      7.11 o
   4  12  12        3.61       -3.79      5.73 o
   5  12  12        7.45       -0.20      5.90 o
   6  12  12        1.23       -5.13      5.13 o
   7  12  12        5.73       -1.60     10.53 o
   8  12  12        0.23       -2.78      5.96 o
   9  12  12        0.02       -1.93      6.66 o
  -8  13  12        0.61       -4.11     10.79 o
  -7  13  12       13.37       21.49      8.84 o
  -6  13  12       45.11       55.22     10.10 o
  -5  13  12       82.52       70.71     10.42 o
  -4  13  12       36.76       36.09      8.75 o
  -3  13  12       11.08       -0.10      6.19 o
  -2  13  12       33.39       33.44      7.76 o
  -1  13  12        3.59       -2.82      3.87 o
   0  13  12        9.73       14.74      5.16 o
   1  13  12        0.04        1.25      3.65 o
   2  13  12        4.30        3.57      4.23 o
   3  13  12        0.60       -2.81      5.47 o
   4  13  12       66.28       85.52     11.07 o
   5  13  12        8.18        6.85      6.26 o
   6  13  12       17.93       16.85      6.96 o
   7  13  12       10.02       14.03      6.90 o
   8  13  12       13.64       14.09      8.63 o
  -7  14  12        6.58        2.56      7.69 o
  -6  14  12       44.01       39.21      9.73 o
  -5  14  12        1.36       -4.95     10.04 o
  -4  14  12        1.51       -9.30      9.30 o
  -3  14  12        4.33        3.34      9.30 o
  -2  14  12        2.12        2.98      9.40 o
  -1  14  12       11.12       22.92      7.04 o
   0  14  12       87.54       81.93      7.76 o
   1  14  12       34.89       47.34      5.07 o
   2  14  12        5.08        6.36      5.90 o
   3  14  12       57.43       43.61      7.88 o
   4  14  12       36.32       35.97      7.77 o
   5  14  12        0.56        5.05      5.67 o
   6  14  12        4.82       -5.92     11.46 o
   7  14  12        1.53        9.72      6.92 o
  -6  15  12        3.61        2.47     10.38 o
  -5  15  12       29.91       35.39     13.72 o
  -4  15  12       12.74       30.00     12.53 o
  -3  15  12       18.69       30.98     12.48 o
  -2  15  12       23.72       48.85     13.15 o
  -1  15  12        0.65       -3.54      7.86 o
   0  15  12        7.13       20.35     12.77 o
   1  15  12        0.36        2.66      5.53 o
   2  15  12        8.34        8.33      6.44 o
   3  15  12        3.92        1.79      6.04 o
   4  15  12        0.01       -2.61      6.10 o
   5  15  12        1.92        0.46      7.14 o
  -4  16  12        0.19        8.89     11.97 o
  -3  16  12        3.14       12.64     11.20 o
  -2  16  12       23.18       13.56     11.61 o
  -1  16  12       41.07       60.97     14.54 o
   0  16  12       28.64       26.24     11.25 o
   1  16  12        9.18       14.70      6.35 o
   2  16  12        6.99        6.92      6.42 o
   3  16  12        0.22       -5.01      6.26 o
   4  16  12       10.22        7.41      7.47 o
 -13   0  13        0.53        2.16      6.63 o
 -11   0  13       36.11       47.75      5.47 o
  -9   0  13       31.54       38.48      8.12 o
  -7   0  13      138.32      105.77     10.43 o
  -5   0  13      909.97      874.08     19.98 o
  -3   0  13      331.15      364.98      8.51 o
  -1   0  13      138.83      108.17      6.76 o
   1   0  13     3357.76     3445.90     54.04 o
   3   0  13       94.12       82.03      4.89 o
   5   0  13      255.01      225.34      9.76 o
   7   0  13        5.35       12.74      4.72 o
   9   0  13        3.13        3.13      4.41 o
  11   0  13       41.52       53.83     13.66 o
 -13   1  13       10.80       -0.05      4.21 o
 -12   1  13        0.34       -3.29      6.22 o
 -11   1  13       12.97        7.44      3.21 o
 -10   1  13       16.12       28.06      5.42 o
  -9   1  13       64.94       76.93      6.66 o
  -8   1  13       47.26       42.26      5.56 o
  -7   1  13      303.71      275.61     18.85 o
  -6   1  13        5.07        8.77      2.87 o
  -5   1  13      870.54      854.66     11.30 o
  -4   1  13      165.27      176.24      4.09 o
  -3   1  13       68.58       76.98      2.77 o
  -2   1  13     1407.03     1411.51     15.02 o
  -1   1  13      111.30      135.20      3.72 o
   0   1  13      957.34      856.18     10.88 o
   1   1  13      178.39      229.20      5.31 o
   2   1  13       20.03       22.58      2.39 o
   3   1  13       57.18       60.87      3.43 o
   4   1  13      200.59      188.92      6.07 o
   5   1  13       13.15       11.98      3.00 o
   6   1  13      184.00      172.12      6.26 o
   7   1  13       25.18       19.21      3.50 o
   8   1  13        0.01        2.43      2.73 o
   9   1  13        5.94        1.57      2.94 o
  10   1  13       28.66       36.81      6.93 o
  11   1  13        8.71       15.03      7.59 o
  12   1  13        6.95        4.84      7.22 o
 -12   2  13        0.21       -6.93      7.50 o
 -11   2  13        2.11       -0.37      3.37 o
 -10   2  13       18.27        7.71      2.88 o
  -9   2  13        0.03       -2.19      6.93 o
  -8   2  13        0.10       -2.98      3.60 o
  -7   2  13       44.05       36.66      4.33 o
  -6   2  13      733.25      733.02     14.57 o
  -5   2  13       10.88       14.50      2.01 o
  -4   2  13      105.10      115.90      3.54 o
  -3   2  13      364.83      310.14      5.16 o
  -2   2  13      118.92      115.55      3.57 o
  -1   2  13       41.60       48.45      2.45 o
   0   2  13     1153.33     1114.02     14.32 o
   1   2  13      347.06      341.94      6.12 o
   2   2  13       58.86       70.67      3.23 o
   3   2  13      171.60      150.76      4.92 o
   4   2  13      477.06      462.10      9.08 o
   5   2  13      135.56      129.62      5.43 o
   6   2  13      163.95      164.61      5.68 o
   7   2  13      166.40      167.39      5.91 o
   8   2  13      140.90      143.77      5.78 o
   9   2  13       14.44       13.03      3.98 o
  10   2  13        2.88       -0.59      4.11 o
  11   2  13        1.39        3.91      5.14 o
  12   2  13       12.51        4.38      8.09 o
 -12   3  13       10.93       18.85     10.17 o
 -11   3  13        6.16        4.88      8.84 o
 -10   3  13        0.39       -3.96      7.91 o
  -9   3  13        6.05        2.14      3.44 o
  -8   3  13        5.92        2.60      2.84 o
  -7   3  13        4.26        8.64      2.58 o
  -6   3  13       30.38       41.36      3.43 o
  -5   3  13      376.71      401.80      6.68 o
  -4   3  13       21.28       19.68      1.96 o
  -3   3  13      694.45      654.19      8.73 o
  -2   3  13      317.46      298.34      6.26 o
  -1   3  13     1345.69     1347.79     16.33 o
   0   3  13       96.38       86.96      3.13 o
   1   3  13      126.51      122.93      3.75 o
   2   3  13      105.18      102.92      3.95 o
   3   3  13       94.79       74.50      3.63 o
   4   3  13       17.29       22.37      2.94 o
   5   3  13      151.08      126.60      5.00 o
   6   3  13        4.42       -0.17      2.50 o
   7   3  13      105.83      101.11      4.90 o
   8   3  13       11.97        7.27      2.93 o
   9   3  13       12.17       11.03      4.46 o
  10   3  13        0.02        0.20      3.67 o
  11   3  13        2.04        6.59      6.69 o
  12   3  13        6.73       18.53      8.28 o
 -12   4  13       22.11       41.35     11.66 o
 -11   4  13        8.89        3.75      8.37 o
 -10   4  13        4.15       18.49      9.14 o
  -9   4  13        9.96        3.34      7.71 o
  -8   4  13      122.32      108.95     13.56 o
  -7   4  13      246.63      233.98     12.29 o
  -6   4  13      825.79      834.06     12.32 o
  -5   4  13     1415.39     1389.87     20.09 o
  -4   4  13      211.47      220.72      6.17 o
  -3   4  13      603.23      587.05      9.38 o
  -2   4  13      148.56      153.63      3.98 o
  -1   4  13       19.77       18.05      1.93 o
   0   4  13       91.67       82.70      3.07 o
   1   4  13      373.08      351.99      7.30 o
   2   4  13       81.81       72.43      3.68 o
   3   4  13       65.18       64.12      3.58 o
   4   4  13      166.17      166.31      5.24 o
   5   4  13      245.31      236.01      6.68 o
   6   4  13       38.47       36.36      3.51 o
   7   4  13       25.37       29.84      3.55 o
   8   4  13       13.33       13.65      3.19 o
   9   4  13        0.49        3.43      3.55 o
  10   4  13        0.33        5.87      3.97 o
  11   4  13        0.97       -1.40      6.14 o
  12   4  13        1.09       10.67      7.64 o
 -12   5  13        0.01       -4.73      9.04 o
 -11   5  13        4.76       -6.32      7.29 o
 -10   5  13        0.71        9.30      8.48 o
  -9   5  13       25.36       28.30     10.02 o
  -8   5  13       13.38       15.56      8.53 o
  -7   5  13       83.03       85.73     11.30 o
  -6   5  13        4.52        4.36      4.28 o
  -5   5  13      118.49       98.43      3.12 o
  -4   5  13      156.08      140.91      4.08 o
  -3   5  13      845.80      820.73     10.92 o
  -2   5  13      279.74      255.60      5.31 o
  -1   5  13     1624.38     1582.60     18.66 o
   0   5  13        4.36        1.49      1.63 o
   1   5  13      342.03      320.27      6.76 o
   2   5  13       11.44        8.66      2.34 o
   3   5  13       20.12       31.15      3.19 o
   4   5  13      110.00       91.23      4.03 o
   5   5  13      461.06      459.33      9.42 o
   6   5  13        0.01       -0.42      2.46 o
   7   5  13        1.33       -2.10      2.41 o
   8   5  13       31.57       46.33      4.14 o
   9   5  13       80.58       88.13      5.68 o
  10   5  13       15.97       20.77      9.92 o
  11   5  13        1.66       -5.39      5.39 o
  12   5  13        0.63        7.86      8.73 o
 -12   6  13        5.67        4.11      9.91 o
 -11   6  13       33.71       43.00     12.79 o
 -10   6  13       22.34       13.51      9.86 o
  -9   6  13      133.72      128.58     16.03 o
  -8   6  13       14.41       14.85      8.78 o
  -7   6  13        4.72        1.77      4.85 o
  -6   6  13       30.22       34.00      5.55 o
  -5   6  13        1.37       -2.58      4.07 o
  -4   6  13      112.12      101.38      3.45 o
  -3   6  13        0.11       -0.12      2.72 o
  -2   6  13       99.83       84.16      3.76 o
  -1   6  13       62.05       59.16      3.06 o
   0   6  13       55.85       67.37      3.60 o
   1   6  13      199.79      190.09      5.35 o
   2   6  13      665.92      665.15     11.11 o
   3   6  13        6.83       10.81      2.80 o
   4   6  13       14.96       10.01      2.53 o
   5   6  13       80.96       91.85      4.31 o
   6   6  13       83.56       94.16      4.43 o
   7   6  13        1.12       -0.23      2.68 o
   8   6  13        9.40        9.18      3.12 o
   9   6  13        2.25       -3.10      4.11 o
  10   6  13        3.03        0.16      6.10 o
  11   6  13        1.40        9.01      6.04 o
 -11   7  13        0.84        9.76     10.89 o
 -10   7  13       13.59       -0.31      9.25 o
  -9   7  13        3.30       -1.80      8.73 o
  -8   7  13       20.67       22.04     11.79 o
  -7   7  13       33.49       15.18      6.33 o
  -6   7  13       83.76       73.73      6.82 o
  -5   7  13        0.01       -3.23      4.22 o
  -4   7  13      485.89      477.49     15.14 o
  -3   7  13      316.88      323.06      7.49 o
  -2   7  13        0.05       -0.94      2.38 o
  -1   7  13      736.90      664.21     10.40 o
   0   7  13      217.90      220.98      6.27 o
   1   7  13        3.11        7.84      2.62 o
   2   7  13        9.31       11.44      2.88 o
   3   7  13       57.22       52.65      3.39 o
   4   7  13      124.65      136.10      6.05 o
   5   7  13      315.31      314.36      7.36 o
   6   7  13       14.32       10.10      3.02 o
   7   7  13        6.68        6.29      3.17 o
   8   7  13       36.52       42.59      5.06 o
   9   7  13       15.84       10.27      4.77 o
  10   7  13        0.13        3.65      5.80 o
  11   7  13       10.02       20.22      6.36 o
 -11   8  13       33.50       52.81     14.23 o
 -10   8  13        3.02        2.67      9.19 o
  -9   8  13        5.14        2.93      9.35 o
  -8   8  13       15.41       24.69      7.39 o
  -7   8  13      143.13      155.03     30.08 o
  -6   8  13       50.46       53.97     10.17 o
  -5   8  13       47.15       62.56      8.67 o
  -4   8  13       40.14       33.47      5.90 o
  -3   8  13      155.64      151.07      4.72 o
  -2   8  13      143.97      133.77      5.20 o
  -1   8  13       31.15       35.83      4.19 o
   0   8  13      121.74      115.27      7.21 o
   1   8  13       10.22        7.70      4.96 o
   2   8  13      258.70      228.68      6.81 o
   3   8  13       26.87       27.30      3.48 o
   4   8  13       12.89        5.44      3.62 o
   5   8  13      105.31      112.31      5.96 o
   6   8  13       47.94       46.88      7.13 o
   7   8  13       11.37       11.07      3.70 o
   8   8  13        0.08       -3.93      3.93 o
   9   8  13        1.13       -3.78      5.07 o
  10   8  13        0.00        2.82      5.80 o
  11   8  13        1.88        0.17      5.59 o
 -10   9  13       21.64        8.42     10.22 o
  -9   9  13       69.11       46.03     12.74 o
  -8   9  13       20.34       17.47      7.38 o
  -7   9  13       46.43       46.56      8.74 o
  -6   9  13      236.78      213.29     11.14 o
  -5   9  13       28.28       36.09      6.49 o
  -4   9  13        1.86       -4.36      4.36 o
  -3   9  13       96.26      108.28      8.03 o
  -2   9  13       62.93       58.50      3.70 o
  -1   9  13       36.05       23.65      4.49 o
   0   9  13       23.17       21.21      3.91 o
   1   9  13       35.31       33.18      4.51 o
   2   9  13       11.80       16.73      3.58 o
   3   9  13       26.83       25.92      3.42 o
   4   9  13       12.21        7.93      3.40 o
   5   9  13        0.33        3.44      3.53 o
   6   9  13        5.48       -0.60      3.42 o
   7   9  13        0.06        0.88      4.72 o
   8   9  13       98.21      127.44      9.21 o
   9   9  13        0.26       -3.39      5.86 o
  10   9  13       16.86       17.10      7.17 o
 -10  10  13        6.70        6.47     11.04 o
  -9  10  13       11.63       15.82     10.68 o
  -8  10  13       13.44       15.33      7.11 o
  -7  10  13        0.34        9.83      5.35 o
  -6  10  13       11.85       10.68      5.44 o
  -5  10  13      114.71      135.25      9.37 o
  -4  10  13       34.70       38.15      6.45 o
  -3  10  13       62.48       77.68      7.37 o
  -2  10  13       17.27       16.82      2.59 o
  -1  10  13        0.01       -2.97      2.97 o
   0  10  13       19.14       19.62      4.05 o
   1  10  13       72.83       73.42      5.62 o
   2  10  13        6.06        3.57      3.43 o
   3  10  13       22.87       21.45      4.35 o
   4  10  13       23.87       24.02      7.13 o
   5  10  13      169.80      192.70      8.55 o
   6  10  13        6.95       -2.67      5.50 o
   7  10  13       15.64       20.19      7.39 o
   8  10  13        0.02        4.90      7.11 o
   9  10  13        0.04       -0.12     10.12 o
  10  10  13        0.26        5.95      7.49 o
  -9  11  13        1.17        1.64     10.79 o
  -8  11  13        0.19       -1.49      9.45 o
  -7  11  13        2.37        4.61      7.72 o
  -6  11  13       40.94       37.05      6.84 o
  -5  11  13       57.59       59.35      7.51 o
  -4  11  13       57.28       54.24      7.38 o
  -3  11  13        5.51        4.07      4.94 o
  -2  11  13       33.68       30.98      2.62 o
  -1  11  13        1.05       -1.64      3.02 o
   0  11  13        4.99        0.42      4.23 o
   1  11  13       20.64       28.30      4.47 o
   2  11  13       45.38       48.21      6.66 o
   3  11  13        0.15       -0.88      4.12 o
   4  11  13       10.30        8.33      3.85 o
   5  11  13       24.43       32.82      7.38 o
   6  11  13       71.03       83.13      9.82 o
   7  11  13        0.39       -2.95      8.73 o
   8  11  13        3.46       -5.43      5.43 o
   9  11  13        2.83        1.73      8.27 o
  -8  12  13       58.48       86.50     16.85 o
  -7  12  13       54.98       69.67     10.98 o
  -6  12  13        0.88       -7.83      7.83 o
  -5  12  13       56.64       80.31     10.74 o
  -4  12  13        0.74       -4.89      4.89 o
  -3  12  13        1.59       -5.10      5.50 o
  -2  12  13        1.43        0.81      4.51 o
  -1  12  13        0.02       -2.95      2.95 o
   0  12  13       86.03       95.30     12.58 o
   1  12  13       19.00       20.66      5.89 o
   2  12  13      243.00      261.34     11.07 o
   3  12  13       36.49       45.11      5.78 o
   4  12  13       16.54       17.51      6.98 o
   5  12  13        0.08       -1.69      5.84 o
   6  12  13       20.64       25.88      9.27 o
   7  12  13        7.92       -7.92     13.12 o
   8  12  13        6.93        0.65      8.94 o
  -8  13  13        0.00       -8.17      8.17 o
  -7  13  13       13.57       16.93      8.00 o
  -6  13  13        2.15       -3.41      7.13 o
  -5  13  13        4.21        3.11      6.57 o
  -4  13  13        0.77       -4.03      7.73 o
  -3  13  13       29.89       34.51      8.72 o
  -2  13  13        5.09       -7.86      7.86 o
  -1  13  13        7.73       10.99      4.16 o
   0  13  13       13.11        9.78      9.53 o
   1  13  13        0.12       -4.21      4.96 o
   2  13  13        0.17       -1.43      3.88 o
   3  13  13        9.60        7.31      5.98 o
   4  13  13        8.31       14.12      6.65 o
   5  13  13        5.27        2.94      5.98 o
   6  13  13        0.66       -5.71      5.71 o
   7  13  13        0.45       -0.02      9.97 o
  -6  14  13       19.75       27.92      9.18 o
  -5  14  13        0.39       -6.31      6.31 o
  -4  14  13        6.37        3.24      9.71 o
  -3  14  13       33.52       53.73     13.87 o
  -2  14  13        0.04       12.48     10.22 o
  -1  14  13        0.02       -3.49      3.49 o
   0  14  13        0.97        5.66      5.11 o
   1  14  13       18.49       13.27      6.15 o
   2  14  13        0.06       -2.54      5.87 o
   3  14  13       12.93        8.24     11.12 o
   4  14  13       38.38       48.72      8.67 o
   5  14  13        2.35       -5.39      5.39 o
   6  14  13        8.99        4.08      6.55 o
  -5  15  13        6.28        5.96     10.99 o
  -4  15  13        0.76       -7.81      7.81 o
  -3  15  13       52.97       47.21     13.87 o
  -2  15  13       17.55       18.13     11.40 o
  -1  15  13        0.24       -4.67      7.96 o
   0  15  13       34.17       47.12      6.65 o
   1  15  13       18.28       26.31      6.59 o
   2  15  13        0.00        3.58      6.23 o
   3  15  13        0.03        3.20      6.25 o
   4  15  13       18.26        0.45      9.32 o
   5  15  13        0.95       -5.68     13.51 o
  -3  16  13        3.05       -0.05     10.43 o
  -2  16  13        0.32      -10.48     10.48 o
  -1  16  13        0.28        2.88     10.43 o
   0  16  13       11.37       21.27      6.52 o
   1  16  13        0.74       -3.05      5.54 o
   2  16  13        0.00       -5.86      5.86 o
 -12   0  14       53.84       54.45      9.35 o
 -10   0  14        5.43        2.67      6.37 o
  -8   0  14       18.13       25.12      7.19 o
  -6   0  14       54.96       47.00      8.27 o
  -4   0  14      656.54      627.71     13.12 o
  -2   0  14      505.52      438.67     10.44 o
   0   0  14       36.26       45.35      3.92 o
   2   0  14      713.78      671.71     21.03 o
   4   0  14      469.33      481.38     14.41 o
   6   0  14       50.28       48.02      6.55 o
   8   0  14       73.78       80.35      7.23 o
  10   0  14      112.30      117.79     16.39 o
  12   0  14        0.88       -9.04      9.04 o
 -12   1  14        0.08       -3.59      4.00 o
 -11   1  14       18.35       33.89      5.62 o
 -10   1  14       20.97       22.36      4.83 o
  -9   1  14       11.69       14.67      4.85 o
  -8   1  14       34.40       29.92      7.22 o
  -7   1  14      262.89      244.73     11.19 o
  -6   1  14      127.41      124.65      8.19 o
  -5   1  14      227.47      210.11      6.46 o
  -4   1  14       81.81       78.71      3.41 o
  -3   1  14      157.03      159.88      4.31 o
  -2   1  14       40.61       37.11      2.32 o
  -1   1  14      761.42      727.82      9.81 o
   0   1  14      138.79      173.70      4.45 o
   1   1  14     1498.17     1481.02     18.17 o
   2   1  14       13.44       15.50      2.40 o
   3   1  14       99.65       93.11      4.15 o
   4   1  14      331.31      327.74      8.16 o
   5   1  14        0.41        1.02      2.63 o
   6   1  14        1.47       -0.14      2.87 o
   7   1  14        0.02       -1.96      2.77 o
   8   1  14        5.82        3.73      3.24 o
   9   1  14        0.77       -0.81      3.60 o
  10   1  14        4.46       -5.40      5.40 o
  11   1  14        0.84        4.32      6.75 o
  12   1  14        4.74        3.57      7.07 o
 -12   2  14        3.90        4.83      8.32 o
 -11   2  14        0.51        1.97      3.21 o
 -10   2  14       55.91       58.92      5.71 o
  -9   2  14        0.54       -6.16      6.16 o
  -8   2  14       12.53       16.65      4.78 o
  -7   2  14      105.18      117.11     11.20 o
  -6   2  14       11.18       13.58      3.65 o
  -5   2  14      270.01      244.39      6.95 o
  -4   2  14       71.69       56.50      3.06 o
  -3   2  14      208.76      212.87      4.93 o
  -2   2  14      926.32      891.99     11.95 o
  -1   2  14        1.74        4.77      1.78 o
   0   2  14      152.21      167.52      4.69 o
   1   2  14       10.99       12.13      2.41 o
   2   2  14       40.71       27.32      2.83 o
   3   2  14       30.16       25.97      2.93 o
   4   2  14        2.31        2.21      2.59 o
   5   2  14      247.47      282.04      8.09 o
   6   2  14      214.68      216.33      7.18 o
   7   2  14        8.39       11.06      3.30 o
   8   2  14        1.50       -2.65      2.71 o
   9   2  14        0.02       -2.20      3.57 o
  10   2  14       12.58       13.93      4.93 o
  11   2  14        2.31        9.26      6.96 o
  12   2  14        8.25       13.43     14.23 o
 -12   3  14       22.13       29.13     10.94 o
 -11   3  14        8.04       14.33      9.25 o
 -10   3  14       48.66       53.01     11.46 o
  -9   3  14       27.02       37.44      5.29 o
  -8   3  14       21.84       20.62      3.88 o
  -7   3  14      189.26      195.10     11.22 o
  -6   3  14       26.03       29.04      6.37 o
  -5   3  14      551.30      532.26      9.84 o
  -4   3  14       73.73       81.43      3.80 o
  -3   3  14       32.23       41.08      2.56 o
  -2   3  14      163.79      166.48      4.32 o
  -1   3  14      292.93      275.77      6.55 o
   0   3  14      210.66      201.51      5.10 o
   1   3  14      418.38      425.49     10.70 o
   2   3  14      458.69      460.53      8.72 o
   3   3  14      127.02      121.41      4.62 o
   4   3  14       51.05       39.06      3.73 o
   5   3  14        0.02       -0.60      2.80 o
   6   3  14       47.59       47.84      4.14 o
   7   3  14        1.48        1.73      3.53 o
   8   3  14        9.39       10.66      3.13 o
   9   3  14       21.88        8.11      4.02 o
  10   3  14        9.17        7.66      4.68 o
  11   3  14        5.99        2.20      6.67 o
  12   3  14       24.41       21.69      8.39 o
 -12   4  14        1.47       -5.45      9.71 o
 -11   4  14        2.93        6.52      8.89 o
 -10   4  14        3.30       -4.98      7.86 o
  -9   4  14        1.30       -0.36      8.01 o
  -8   4  14       36.74       33.90      9.81 o
  -7   4  14      225.12      224.87      7.41 o
  -6   4  14       36.59       51.68      4.93 o
  -5   4  14        4.32        0.55      2.25 o
  -4   4  14      438.14      417.48      9.95 o
  -3   4  14      406.63      414.88      7.11 o
  -2   4  14      513.60      510.66      8.76 o
  -1   4  14       92.29       90.50      3.64 o
   0   4  14       64.92       61.80      3.73 o
   1   4  14       28.01       30.22      2.78 o
   2   4  14       56.04       56.26      3.42 o
   3   4  14      603.88      622.99     10.93 o
   4   4  14      257.34      255.28      6.85 o
   5   4  14       10.26        8.93      3.03 o
   6   4  14       31.22       28.38      3.44 o
   7   4  14        3.13        3.86      2.90 o
   8   4  14        3.17        7.02      3.42 o
   9   4  14        6.97        1.12      3.39 o
  10   4  14       12.65        9.34      4.55 o
  11   4  14        0.03       -5.79      5.79 o
 -12   5  14        1.11       -4.42     10.02 o
 -11   5  14        0.63       -6.11      7.65 o
 -10   5  14       11.82        5.34      8.89 o
  -9   5  14       22.50       20.39      9.97 o
  -8   5  14       21.09       17.52      9.30 o
  -7   5  14        0.84        1.18      4.77 o
  -6   5  14      187.39      187.46     11.81 o
  -5   5  14       77.29       67.43      3.30 o
  -4   5  14       34.92       29.48      2.90 o
  -3   5  14        0.01        0.58      1.77 o
  -2   5  14      150.49      146.18      4.52 o
  -1   5  14       47.72       47.23      3.48 o
   0   5  14       24.56       16.25      2.62 o
   1   5  14      194.34      181.06      5.34 o
   2   5  14      128.62      138.66      4.90 o
   3   5  14      228.83      246.06      6.56 o
   4   5  14       65.40       78.87      4.21 o
   5   5  14      642.87      658.64     15.62 o
   6   5  14       15.85       17.22      3.24 o
   7   5  14       62.03       59.81      4.37 o
   8   5  14       12.68       14.23      3.83 o
   9   5  14        1.26        1.86      3.78 o
  10   5  14       16.48        2.73      6.54 o
  11   5  14        5.56        9.19      6.07 o
 -11   6  14        0.03       12.23      9.97 o
 -10   6  14        8.40       18.85      9.61 o
  -9   6  14        7.13       28.77     10.53 o
  -8   6  14       25.60       13.72      8.68 o
  -7   6  14        1.47        2.24      6.52 o
  -6   6  14       12.75       10.17      5.80 o
  -5   6  14      419.41      412.71     14.17 o
  -4   6  14      204.46      205.28      5.92 o
  -3   6  14      809.23      768.27     13.86 o
  -2   6  14       10.10        1.88      4.23 o
  -1   6  14       89.12       77.37      5.69 o
   0   6  14        4.70       -0.98      2.22 o
   1   6  14       35.57       30.74      3.07 o
   2   6  14        7.28        5.19      2.66 o
   3   6  14      117.35      123.08      6.14 o
   4   6  14        0.01        4.50      2.68 o
   5   6  14      275.74      264.48      6.95 o
   6   6  14        3.14        0.69      2.58 o
   7   6  14        9.20        2.49      2.91 o
   8   6  14       43.44       35.96      4.95 o
   9   6  14       29.75       41.77      7.10 o
  10   6  14        2.06       -2.24      4.88 o
  11   6  14        8.65        5.47      5.92 o
 -11   7  14       87.96      105.51     16.85 o
 -10   7  14       20.35       40.22     12.28 o
  -9   7  14       16.55        8.84      9.55 o
  -8   7  14       35.42       14.49      9.66 o
  -7   7  14       24.34       25.07      6.89 o
  -6   7  14       15.71       25.94      5.51 o
  -5   7  14       54.00       57.70      6.48 o
  -4   7  14       58.08       51.39      6.31 o
  -3   7  14        1.22        0.65      2.27 o
  -2   7  14      335.51      325.75      8.28 o
  -1   7  14      121.07      128.08      5.58 o
   0   7  14       17.65       14.93      2.80 o
   1   7  14      664.63      631.03     11.74 o
   2   7  14      216.56      202.71      6.58 o
   3   7  14       34.59       43.20      4.09 o
   4   7  14        8.80        7.84      2.92 o
   5   7  14      187.82      188.79      6.47 o
   6   7  14       70.04       60.97      4.32 o
   7   7  14       16.43       16.66      4.19 o
   8   7  14        1.53        6.50      4.61 o
   9   7  14        0.82       -4.98      5.01 o
  10   7  14        0.98        2.71      5.37 o
  11   7  14        0.88        3.71      9.86 o
 -10   8  14        0.32       -3.24      9.30 o
  -9   8  14       43.69       55.99     13.25 o
  -8   8  14        2.35       -8.32      8.32 o
  -7   8  14       57.29       65.03      9.08 o
  -6   8  14      135.00      130.76     15.71 o
  -5   8  14        9.45        5.79      4.77 o
  -4   8  14       13.73        5.20      5.02 o
  -3   8  14        9.57       11.29      2.56 o
  -2   8  14       78.60       85.96      5.38 o
  -1   8  14       25.58       20.25      4.00 o
   0   8  14       30.69       36.14      4.49 o
   1   8  14      153.52      145.46      7.16 o
   2   8  14       27.80       32.18      4.07 o
   3   8  14      123.75      108.55      6.92 o
   4   8  14       76.24       86.41      4.95 o
   5   8  14        1.09       -1.03      3.28 o
   6   8  14       15.11       14.21      3.96 o
   7   8  14        0.00       -4.34      4.34 o
   8   8  14        2.70       -0.57      6.74 o
   9   8  14        0.04       -4.72      6.96 o
  10   8  14        0.25       -6.42      6.42 o
 -10   9  14       13.69       10.94     11.46 o
  -9   9  14       24.31       34.67     11.35 o
  -8   9  14        0.05        9.55      9.91 o
  -7   9  14       43.29       48.38      8.79 o
  -6   9  14       11.42        5.88      5.08 o
  -5   9  14        0.00        7.02      5.27 o
  -4   9  14       35.21       40.91      6.48 o
  -3   9  14       14.49       13.59      7.27 o
  -2   9  14       32.48       39.02      4.23 o
  -1   9  14       39.21       33.97      4.29 o
   0   9  14        6.30        6.36      3.48 o
   1   9  14      158.69      168.88      7.78 o
   2   9  14        5.79        1.12      4.34 o
   3   9  14      244.41      287.97     11.81 o
   4   9  14       32.25       33.56      4.71 o
   5   9  14      162.79      150.54      9.77 o
   6   9  14       45.88       49.25      6.62 o
   7   9  14       18.28       17.10      9.18 o
   8   9  14        0.83        3.73      4.81 o
   9   9  14        1.42        0.61     10.09 o
  10   9  14        8.11       16.60      7.88 o
  -9  10  14       39.82       44.02     13.66 o
  -8  10  14       30.57       37.76     12.33 o
  -7  10  14        2.70        0.08      6.11 o
  -6  10  14       22.97       35.75      6.70 o
  -5  10  14       13.89       14.74      5.84 o
  -4  10  14       92.10      105.56      8.69 o
  -3  10  14       37.43       30.65      6.07 o
  -2  10  14      184.43      191.69      8.97 o
  -1  10  14       29.73       21.39      4.01 o
   0  10  14       20.97       26.70      4.16 o
   1  10  14        1.09       -2.15      3.50 o
   2  10  14        0.22       -0.17      3.58 o
   3  10  14        3.98       -3.33      3.33 o
   4  10  14       35.08       28.02      4.80 o
   5  10  14       20.61       17.06      7.13 o
   6  10  14       76.28       83.36     23.27 o
   7  10  14        0.04        3.01      6.43 o
   8  10  14       19.02       19.97      7.68 o
   9  10  14       18.73       26.23      8.02 o
  -9  11  14        0.58       17.47     12.07 o
  -8  11  14       35.99       42.94     13.20 o
  -7  11  14       20.42        1.80     10.27 o
  -6  11  14       27.83       33.68     10.53 o
  -5  11  14        0.24        4.72      5.23 o
  -4  11  14       24.09       11.08      6.81 o
  -3  11  14        2.88       -2.11      6.19 o
  -2  11  14       25.55       34.25      3.71 o
  -1  11  14        8.03       11.27      3.67 o
   0  11  14       44.70       49.66      5.20 o
   1  11  14        9.27        9.05      3.96 o
   2  11  14        6.41        5.18      5.27 o
   3  11  14        1.05       -3.72      3.72 o
   4  11  14        9.22       10.56      6.65 o
   5  11  14        0.94        5.38      6.46 o
   6  11  14        2.55        7.77      6.69 o
   7  11  14        2.42        2.89      6.57 o
   8  11  14        8.79        6.14      6.92 o
  -8  12  14        0.31        2.52     11.10 o
  -7  12  14        9.64       20.80     10.84 o
  -6  12  14       27.10       22.33      8.44 o
  -5  12  14       40.58       57.76     10.22 o
  -4  12  14       17.85       20.02      7.43 o
  -3  12  14        7.59        6.19      6.59 o
  -2  12  14       14.48       17.01      6.91 o
  -1  12  14       23.06       18.62      4.33 o
   0  12  14        9.42       14.17      6.24 o
   1  12  14       17.34       15.50      6.07 o
   2  12  14        8.98       11.22      4.35 o
   3  12  14        0.90       12.96      6.74 o
   4  12  14        4.10        9.10      6.42 o
   5  12  14       15.43        6.48     16.49 o
   6  12  14        1.06        3.30      6.68 o
   7  12  14        2.16        0.63      6.43 o
   8  12  14        0.22       -5.82      7.22 o
  -7  13  14       20.07       15.46     11.40 o
  -6  13  14        1.03        3.45      7.08 o
  -5  13  14        2.84       13.29      7.71 o
  -4  13  14       13.89       13.58      7.17 o
  -3  13  14        1.11        2.98      7.04 o
  -2  13  14       12.90       20.34     11.46 o
  -1  13  14        7.61        4.72      4.15 o
   0  13  14       20.96       32.79      6.99 o
   1  13  14        0.22       -4.98      4.98 o
   2  13  14       28.12       26.56      7.40 o
   3  13  14        2.72       -0.24      6.13 o
   4  13  14      104.79       90.60     10.15 o
   5  13  14        1.15        5.00      8.55 o
   6  13  14       23.91       24.52      7.85 o
   7  13  14        2.13       -1.25      6.30 o
  -6  14  14        6.64        5.88      7.76 o
  -5  14  14        7.03        7.03      8.32 o
  -4  14  14       13.34        6.93     10.89 o
  -3  14  14       62.42       69.45     15.26 o
  -2  14  14       22.66       12.59     10.63 o
  -1  14  14        1.52       -4.83     10.86 o
   0  14  14        2.57       -0.24      4.77 o
   1  14  14       48.89       55.76      7.87 o
   2  14  14        7.57       -4.47      5.88 o
   3  14  14        0.11        2.17     10.17 o
   4  14  14        1.62        2.13      9.30 o
   5  14  14        0.02        2.42      6.64 o
  -4  15  14        4.38        4.57     12.12 o
  -3  15  14       25.77       32.11     12.48 o
  -2  15  14       14.42       29.90     13.30 o
  -1  15  14       24.61       20.91     12.64 o
   0  15  14       19.43       28.30      5.87 o
   1  15  14        4.34       -0.34      5.61 o
   2  15  14        2.14        0.78      6.78 o
   3  15  14        0.43       -0.16      6.72 o
 -11   0  15       91.51      116.71     11.56 o
  -9   0  15        3.95        2.31      6.11 o
  -7   0  15      106.20       70.84      9.45 o
  -5   0  15      721.15      765.67     22.13 o
  -3   0  15      627.69      657.92     13.89 o
  -1   0  15     1119.34     1209.62     24.27 o
   1   0  15       18.12       23.35      3.71 o
   3   0  15      109.60       95.99     12.03 o
   5   0  15      343.77      338.59     12.52 o
   7   0  15       45.52       56.81      6.55 o
   9   0  15        9.19       16.99      6.70 o
  11   0  15        1.08       10.89      9.61 o
 -12   1  15       51.35       63.30      6.15 o
 -11   1  15        2.51        6.06      8.73 o
 -10   1  15       69.47       68.19      6.72 o
  -9   1  15       64.89       71.14      6.78 o
  -8   1  15       19.32       21.84      4.94 o
  -7   1  15        0.29       -1.14      3.93 o
  -6   1  15       55.14       48.61      6.02 o
  -5   1  15      453.06      456.92     13.10 o
  -4   1  15       90.25       88.55      4.49 o
  -3   1  15      271.76      260.55      6.09 o
  -2   1  15      210.27      225.04      7.63 o
  -1   1  15       65.17       77.19      3.38 o
   0   1  15       13.58       14.49      2.36 o
   1   1  15        0.03       11.13      2.27 o
   2   1  15      321.03      304.82      7.33 o
   3   1  15        2.50        3.86      2.72 o
   4   1  15       45.24       47.70      4.00 o
   5   1  15       37.97       45.92      4.15 o
   6   1  15       41.08       39.29      4.19 o
   7   1  15        0.48        0.67      2.97 o
   8   1  15       53.83       49.93      5.48 o
   9   1  15       15.18       14.41      5.90 o
  10   1  15       32.61       31.33     10.81 o
  11   1  15        0.66       -1.15     18.98 o
 -12   2  15        0.61        7.60      8.89 o
 -11   2  15        1.33       -2.67      4.16 o
 -10   2  15       24.88       23.64      4.56 o
  -9   2  15       29.15       24.39      4.88 o
  -8   2  15        2.03        6.19      4.17 o
  -7   2  15        2.44        5.31      4.03 o
  -6   2  15      102.78       91.73      7.31 o
  -5   2  15      150.34      130.95      7.08 o
  -4   2  15      130.83      135.92      4.96 o
  -3   2  15      108.75      107.44      4.07 o
  -2   2  15      252.58      219.81      5.60 o
  -1   2  15      449.05      452.98      9.47 o
   0   2  15      190.15      183.14      5.00 o
   1   2  15       53.54       50.75      3.29 o
   2   2  15       54.45       57.86      3.56 o
   3   2  15      292.09      280.49      7.67 o
   4   2  15        0.14        0.38      2.71 o
   5   2  15      101.43      108.84      5.37 o
   6   2  15      180.66      176.31      6.79 o
   7   2  15        0.48       -1.78      2.88 o
   8   2  15       18.18       23.67      4.03 o
   9   2  15       50.42       60.66      7.66 o
  10   2  15        4.19        2.92      7.17 o
  11   2  15       36.56       34.96      8.91 o
 -12   3  15        9.89        7.86      9.45 o
 -11   3  15        7.17        9.81      9.25 o
 -10   3  15        9.45        9.76      9.04 o
  -9   3  15       27.04       26.68      3.58 o
  -8   3  15        6.70        7.90      4.31 o
  -7   3  15      167.68      183.93      9.20 o
  -6   3  15        2.83        4.77      3.54 o
  -5   3  15      532.05      523.64     14.29 o
  -4   3  15       10.25        8.94      3.05 o
  -3   3  15      244.86      221.61      6.31 o
  -2   3  15      101.07       95.82      3.92 o
  -1   3  15      205.73      188.40      5.40 o
   0   3  15       14.03        8.97      2.35 o
   1   3  15        7.33        3.80      2.36 o
   2   3  15        3.15        3.91      2.31 o
   3   3  15      456.53      471.54     10.76 o
   4   3  15       80.40       90.93      5.00 o
   5   3  15      210.81      206.36      7.05 o
   6   3  15        1.29       -2.79      2.79 o
   7   3  15       36.91       35.60      4.19 o
   8   3  15       38.51       33.04      6.12 o
   9   3  15        3.55       -1.87      5.33 o
  10   3  15        0.06        2.10      4.70 o
  11   3  15        0.44       -0.99      6.92 o
 -11   4  15        4.89       -2.52      9.40 o
 -10   4  15       11.70       21.27      9.86 o
  -9   4  15        2.11        3.65      7.60 o
  -8   4  15        6.24        3.70      7.86 o
  -7   4  15      198.68      197.88      8.17 o
  -6   4  15        1.03        7.39      3.36 o
  -5   4  15        2.99        3.82      3.42 o
  -4   4  15      144.96      135.71      5.74 o
  -3   4  15      413.36      375.56      9.50 o
  -2   4  15      467.89      455.36      9.36 o
  -1   4  15     1010.92      958.59     15.10 o
   0   4  15      243.82      249.64      7.17 o
   1   4  15        0.30       -2.01      2.01 o
   2   4  15      360.64      378.73      8.35 o
   3   4  15        1.87        2.84      2.53 o
   4   4  15       13.05        7.77      3.11 o
   5   4  15       41.76       34.33      3.97 o
   6   4  15        2.78        4.97      3.06 o
   7   4  15       49.93       56.39      4.42 o
   8   4  15        6.73        8.39      4.07 o
   9   4  15        1.52        0.39      4.58 o
  10   4  15       15.82       15.20      5.13 o
  11   4  15        7.11        5.21      7.61 o
 -11   5  15        0.35       11.20      9.40 o
 -10   5  15        9.77       11.40      9.40 o
  -9   5  15       14.16        6.83      8.94 o
  -8   5  15        5.55       17.82      9.76 o
  -7   5  15       62.08       69.60     12.33 o
  -6   5  15       22.87       21.73      6.23 o
  -5   5  15      236.87      243.27      7.09 o
  -4   5  15       48.74       51.45      4.73 o
  -3   5  15      492.01      485.40     12.20 o
  -2   5  15       66.49       55.32      4.97 o
  -1   5  15      128.73      122.79      5.42 o
   0   5  15       94.79       89.43      4.81 o
   1   5  15        5.08        3.33      2.87 o
   2   5  15        6.63        5.65      3.03 o
   3   5  15      207.81      220.77      7.01 o
   4   5  15       15.91       12.89      3.39 o
   5   5  15       43.96       48.43      4.35 o
   6   5  15        9.71       11.45      3.14 o
   7   5  15       22.21       20.23      3.83 o
   8   5  15        2.09       -2.63      3.51 o
   9   5  15        1.50       -4.29      4.29 o
  10   5  15       11.24       13.56      5.18 o
  11   5  15        1.84        4.60      6.94 o
 -11   6  15       41.82       47.72     13.41 o
 -10   6  15       17.89       30.87     11.51 o
  -9   6  15        1.90       -2.98      8.27 o
  -8   6  15        2.26        9.81      8.84 o
  -7   6  15        6.78       12.48      9.55 o
  -6   6  15       41.69       45.28      7.75 o
  -5   6  15      347.61      322.50      8.72 o
  -4   6  15       26.66       30.13      3.28 o
  -3   6  15        2.96       -2.97      3.02 o
  -2   6  15        0.04       -2.85      2.85 o
  -1   6  15        1.45       -1.52      5.14 o
   0   6  15      103.71      106.18      5.27 o
   1   6  15        3.28        7.41      3.03 o
   2   6  15      114.84      117.87      8.31 o
   3   6  15      231.63      261.88      8.53 o
   4   6  15       67.97       74.46      5.27 o
   5   6  15       63.15       54.34      4.23 o
   6   6  15        0.46       -2.54      2.54 o
   7   6  15       28.59       30.76      4.30 o
   8   6  15        7.81        7.21      4.01 o
   9   6  15        8.41        9.46      6.00 o
  10   6  15        5.63       -1.69      5.51 o
 -10   7  15        2.57       -3.54      9.61 o
  -9   7  15       13.67       28.41     11.10 o
  -8   7  15        5.75        4.73      8.73 o
  -7   7  15        2.65        4.27      6.27 o
  -6   7  15       68.19       81.45      9.36 o
  -5   7  15       93.88       91.98     11.36 o
  -4   7  15       53.36       43.45      3.72 o
  -3   7  15       49.66       41.35      3.38 o
  -2   7  15       13.00        8.89      3.00 o
  -1   7  15      111.75      107.81      6.17 o
   0   7  15      171.26      155.55      7.32 o
   1   7  15      151.06      144.58      8.07 o
   2   7  15        0.31        2.14      2.86 o
   3   7  15      454.41      474.92     10.57 o
   4   7  15      162.83      152.12      6.24 o
   5   7  15        0.23        2.63      3.14 o
   6   7  15       15.18       12.64      3.56 o
   7   7  15        4.21        1.16      4.25 o
   8   7  15        1.97       -4.28      4.28 o
   9   7  15        0.78        4.46      6.74 o
  10   7  15        0.48       -2.11      6.57 o
 -10   8  15        4.16       19.06     11.81 o
  -9   8  15       18.24       12.94     10.43 o
  -8   8  15       15.16       16.75      9.81 o
  -7   8  15       27.05       33.84      8.15 o
  -6   8  15        3.41       -1.11      5.81 o
  -5   8  15      109.00      118.15      8.76 o
  -4   8  15       37.14       42.31      6.26 o
  -3   8  15      186.93      187.73      7.16 o
  -2   8  15       67.41       54.18      5.68 o
  -1   8  15       12.85        9.14      3.68 o
   0   8  15        6.37        2.64      3.95 o
   1   8  15      174.59      182.93      7.23 o
   2   8  15       11.67       17.36      3.77 o
   3   8  15        0.57       -0.05      3.44 o
   4   8  15      153.10      154.53      6.43 o
   5   8  15      137.35      130.20      6.71 o
   6   8  15      146.70      155.76      9.58 o
   7   8  15       36.25       28.77      6.44 o
   8   8  15        3.81       -4.31      4.31 o
   9   8  15        0.27        1.13      6.24 o
  10   8  15        4.43        6.26      6.96 o
  -9   9  15       29.43       21.93     11.04 o
  -8   9  15       26.37       22.65     11.46 o
  -7   9  15        4.02        9.12      6.92 o
  -6   9  15        0.21       10.35      6.16 o
  -5   9  15       41.36       42.51      7.08 o
  -4   9  15       66.10       81.87     10.02 o
  -3   9  15        0.08        0.16      2.47 o
  -2   9  15       65.22       54.03      4.82 o
  -1   9  15       11.64       17.90      3.95 o
   0   9  15       25.63       32.62      4.56 o
   1   9  15      170.80      165.80      8.02 o
   2   9  15       41.94       54.12      6.31 o
   3   9  15       43.73       43.48      5.38 o
   4   9  15       46.77       55.33      7.10 o
   5   9  15       30.81       22.78      7.19 o
   6   9  15       37.49       45.35      8.28 o
   7   9  15       27.89       32.57      8.27 o
   8   9  15       18.28       22.63      7.89 o
   9   9  15        5.16        3.84      6.94 o
  -9  10  15        0.24        2.00     10.48 o
  -8  10  15        2.88       -2.21      9.14 o
  -7  10  15        0.59       13.77     16.82 o
  -6  10  15       11.59       18.73      7.22 o
  -5  10  15      101.06      121.05      9.48 o
  -4  10  15       22.74       24.26      6.21 o
  -3  10  15       22.44       14.07      5.64 o
  -2  10  15        2.04        3.10      3.07 o
  -1  10  15       83.41       83.63      5.91 o
   0  10  15        0.08       -0.86      3.82 o
   1  10  15        4.64        5.46      3.74 o
   2  10  15        0.10       -3.63      3.63 o
   3  10  15       21.20       22.54      5.43 o
   4  10  15       15.52       14.01      6.80 o
   5  10  15       20.31       27.11      7.86 o
   6  10  15       13.67       21.79     11.61 o
   7  10  15        0.30       -6.09      9.09 o
   8  10  15        2.16       -1.71     17.77 o
  -8  11  15       13.19       -8.53      8.53 o
  -7  11  15        0.05       -0.10     10.33 o
  -6  11  15       16.96       20.86     10.89 o
  -5  11  15       24.31       32.42      8.69 o
  -4  11  15       40.57       36.65      6.89 o
  -3  11  15        9.52        7.81      5.02 o
  -2  11  15        0.00       -2.78      2.78 o
  -1  11  15        1.33        0.94      3.31 o
   0  11  15       26.90       32.56      5.97 o
   1  11  15       21.47       16.63      5.99 o
   2  11  15        0.94        0.83      5.65 o
   3  11  15      120.28      134.91     11.14 o
   4  11  15      121.54      128.66     11.39 o
   5  11  15       15.40       16.54      7.27 o
   6  11  15       49.87       59.74      9.21 o
   7  11  15        9.38       10.55      7.32 o
   8  11  15        0.72        2.26      6.74 o
  -7  12  15        5.83        8.17     10.89 o
  -6  12  15        0.04        6.81      7.27 o
  -5  12  15        8.02       13.64      7.48 o
  -4  12  15       36.61       29.28     13.69 o
  -3  12  15        7.84       17.70      7.64 o
  -2  12  15       29.03       26.09      7.70 o
  -1  12  15        0.07       -0.72      3.77 o
   0  12  15      117.64      113.49     18.90 o
   1  12  15       35.59       53.26      7.59 o
   2  12  15       21.90       22.82      6.75 o
   3  12  15        8.12        1.75      6.25 o
   4  12  15        0.24        2.28      5.83 o
   5  12  15        0.40       -3.73      6.83 o
   6  12  15        1.85        8.23      7.01 o
   7  12  15       11.75       11.57      7.46 o
  -6  13  15        0.80       -4.30      7.06 o
  -5  13  15        3.07       -6.69      6.69 o
  -4  13  15       36.98       34.33      9.10 o
  -3  13  15       57.41       65.84     16.87 o
  -2  13  15        6.51       23.48     11.40 o
  -1  13  15        8.83       11.22      4.66 o
   0  13  15       18.19       23.78      6.03 o
   1  13  15        7.53       14.55      6.48 o
   2  13  15       51.76       50.91      8.25 o
   3  13  15       11.39        8.11      6.81 o
   4  13  15        9.82        3.72     10.04 o
   5  13  15        6.65        1.86      6.73 o
   6  13  15        0.07       -5.61      5.61 o
  -5  14  15        0.49       13.33      7.87 o
  -4  14  15       39.70       44.69     14.02 o
  -3  14  15       12.49       23.22     13.00 o
  -2  14  15        2.90        9.35     10.68 o
  -1  14  15        4.27       -3.90      3.90 o
   0  14  15       18.44       25.22      9.22 o
   1  14  15        0.24        0.51     10.43 o
   2  14  15        0.68       -5.92      5.92 o
   3  14  15       24.72       17.17      7.45 o
   4  14  15       22.62       27.48      8.09 o
  -2  15  15        7.74       10.53     12.43 o
  -1  15  15        5.27       17.93     12.23 o
   0  15  15        0.19       -4.66      4.66 o
   1  15  15        0.20        3.57      6.58 o
   2  15  15        0.62        0.13      6.40 o
 -10   0  16        2.61       13.97      7.45 o
  -8   0  16       40.32       47.52      8.63 o
  -6   0  16      320.68      289.00     18.18 o
  -4   0  16      407.41      405.62     17.59 o
  -2   0  16       16.42       18.70      3.40 o
   0   0  16      683.61      657.81     20.10 o
   2   0  16      422.68      414.15     13.50 o
   4   0  16       72.12       73.31      7.31 o
   6   0  16        7.75       12.66      4.81 o
   8   0  16      231.15      246.72     12.24 o
  10   0  16        0.03        1.18      8.68 o
 -11   1  16        0.23        0.93      6.45 o
 -10   1  16        3.73       -0.49      4.91 o
  -9   1  16        0.00       -0.31      7.89 o
  -8   1  16       18.16       10.67      4.92 o
  -7   1  16        4.98        4.49      4.32 o
  -6   1  16       51.08       62.81      6.71 o
  -5   1  16      109.70      100.33      7.94 o
  -4   1  16       94.44       90.98      6.31 o
  -3   1  16      202.73      196.03      7.43 o
  -2   1  16        3.98        4.13      2.46 o
  -1   1  16      331.91      297.73      6.39 o
   0   1  16        0.28       -0.11      2.01 o
   1   1  16      209.91      212.97      6.05 o
   2   1  16       69.06       60.23      3.76 o
   3   1  16       28.29       27.19      3.86 o
   4   1  16       35.54       24.10      3.57 o
   5   1  16       55.30       54.89      4.51 o
   6   1  16       55.12       49.55      4.48 o
   7   1  16       45.83       49.26      4.84 o
   8   1  16       24.67       22.63      5.31 o
   9   1  16        9.46        7.56      5.45 o
  10   1  16        8.30        9.71      6.99 o
  11   1  16        8.15       10.06      7.60 o
 -11   2  16        6.35       17.41      9.19 o
 -10   2  16       10.27       22.55      4.45 o
  -9   2  16        8.00        7.04      4.08 o
  -8   2  16        1.46       -3.69      3.69 o
  -7   2  16        5.04        0.97      4.11 o
  -6   2  16        2.59        4.03      4.24 o
  -5   2  16       18.53       22.83      4.42 o
  -4   2  16       49.36       55.77      5.43 o
  -3   2  16      199.19      181.85      7.81 o
  -2   2  16       77.84       62.76      3.94 o
  -1   2  16       73.17       76.00      3.79 o
   0   2  16       12.35        6.73      2.59 o
   1   2  16        2.25       -2.08      2.08 o
   2   2  16       41.57       40.28      3.37 o
   3   2  16       37.86       47.10      3.97 o
   4   2  16        0.02       -0.83      2.79 o
   5   2  16      171.09      190.56      7.82 o
   6   2  16       38.71       36.33      4.18 o
   7   2  16       18.97       10.11      3.56 o
   8   2  16       25.51       30.53      4.74 o
   9   2  16        0.59        3.31      5.14 o
  10   2  16        0.04       -5.23      5.23 o
  11   2  16        0.31        2.70      7.04 o
 -11   3  16        2.66       -1.23      9.09 o
 -10   3  16       16.52       31.80     10.79 o
  -9   3  16        6.90        5.64      3.32 o
  -8   3  16       49.77       63.09      5.73 o
  -7   3  16       22.34       18.89      5.98 o
  -6   3  16       12.36       16.20      6.42 o
  -5   3  16       69.13       73.49      5.79 o
  -4   3  16       32.98       31.06      4.68 o
  -3   3  16        0.11        3.15      2.90 o
  -2   3  16        2.20       -2.43      2.43 o
  -1   3  16      232.80      237.44      7.55 o
   0   3  16      485.10      449.28     10.58 o
   1   3  16        0.11        1.85      2.65 o
   2   3  16        6.35        9.01      2.63 o
   3   3  16       65.37       74.86      4.58 o
   4   3  16       19.26       11.24      3.28 o
   5   3  16        0.07       -2.85      2.85 o
   6   3  16        8.55       12.05      3.47 o
   7   3  16       10.70        9.17      3.69 o
   8   3  16        8.47        3.33      4.35 o
   9   3  16        5.01        1.50      5.20 o
  10   3  16       19.01       21.24      5.70 o
  11   3  16        6.00        8.99      7.18 o
 -11   4  16        8.65       16.08     10.89 o
 -10   4  16        2.06        3.85      9.14 o
  -9   4  16       60.56       63.44     12.17 o
  -8   4  16        0.67        1.49      7.81 o
  -7   4  16       19.53       27.27      3.97 o
  -6   4  16       19.81        9.47      6.34 o
  -5   4  16      331.01      352.01     11.43 o
  -4   4  16        2.51        2.98      3.68 o
  -3   4  16        0.00       -1.01      3.18 o
  -2   4  16       77.04       74.08      5.43 o
  -1   4  16        2.28       -2.57      2.57 o
   0   4  16        2.96        0.70      2.75 o
   1   4  16      115.90      109.14      5.51 o
   2   4  16       23.09       25.18      3.71 o
   3   4  16      208.76      210.81      7.00 o
   4   4  16        8.44        3.93      3.04 o
   5   4  16       29.03       24.87      3.73 o
   6   4  16        0.00       -2.98      2.98 o
   7   4  16       45.83       43.36      4.79 o
   8   4  16        3.09       -4.04      4.04 o
   9   4  16        0.28       -1.43      4.36 o
  10   4  16       14.94       11.95      5.40 o
 -11   5  16        0.84       -5.86      9.35 o
 -10   5  16       31.79       17.82     10.84 o
  -9   5  16        0.18        3.75      8.58 o
  -8   5  16        2.60       -2.83      8.48 o
  -7   5  16        8.83        2.83      8.42 o
  -6   5  16       72.97       68.04      4.81 o
  -5   5  16      116.52      122.35      9.24 o
  -4   5  16        0.77       -1.37      2.95 o
  -3   5  16        2.47        2.40      3.26 o
  -2   5  16       64.98       69.80      5.28 o
  -1   5  16        2.50        7.39      3.47 o
   0   5  16       11.46       17.47      3.45 o
   1   5  16      123.34      117.54      5.73 o
   2   5  16        6.34        5.02      4.46 o
   3   5  16      338.45      295.48      9.08 o
   4   5  16        0.90       -3.01      3.20 o
   5   5  16       14.06       18.87      3.59 o
   6   5  16       26.25       18.75      3.92 o
   7   5  16        2.36       -2.43      4.27 o
   8   5  16        3.68        0.23      3.73 o
   9   5  16       21.56       17.37      5.31 o
  10   5  16        1.31       -0.80      4.61 o
 -10   6  16        9.57       13.20     11.46 o
  -9   6  16       60.60       77.93     13.87 o
  -8   6  16       21.42       34.83     11.76 o
  -7   6  16       18.04       10.48      9.40 o
  -6   6  16        5.40        3.29      5.62 o
  -5   6  16       58.71       43.95      4.75 o
  -4   6  16       42.68       51.84      4.56 o
  -3   6  16       43.47       36.49      4.24 o
  -2   6  16      169.94      163.41      7.26 o
  -1   6  16       79.82       75.44      5.75 o
   0   6  16      165.86      174.22      7.94 o
   1   6  16       40.21       43.26      4.89 o
   2   6  16       53.56       57.25      4.68 o
   3   6  16      130.19      128.62      6.34 o
   4   6  16       94.46       84.40      5.63 o
   5   6  16       16.20       10.38      3.82 o
   6   6  16        7.36        1.19      3.62 o
   7   6  16       39.02       38.61      5.67 o
   8   6  16        0.65       -3.51      4.17 o
   9   6  16        3.22        5.90      5.61 o
  10   6  16        2.19        4.52      6.95 o
 -10   7  16        0.88        4.21     10.84 o
  -9   7  16        9.38       28.61     12.02 o
  -8   7  16        7.37        5.03      9.81 o
  -7   7  16        0.12       11.97      9.71 o
  -6   7  16        1.30        2.88      5.43 o
  -5   7  16       71.54       73.93      9.21 o
  -4   7  16       15.48       15.73      3.27 o
  -3   7  16      121.93      123.13      5.33 o
  -2   7  16       18.41        9.99      4.29 o
  -1   7  16        0.76        4.05      3.54 o
   0   7  16       80.25       76.69      5.74 o
   1   7  16      342.91      325.84     10.68 o
   2   7  16       60.10       61.35      5.70 o
   3   7  16       13.52       13.61      3.88 o
   4   7  16       75.12       57.90      4.92 o
   5   7  16       71.08       57.56      4.93 o
   6   7  16       44.26       36.60      5.51 o
   7   7  16       26.58       23.21      5.29 o
   8   7  16        1.04       -5.66      5.66 o
   9   7  16       12.99       19.76      8.10 o
  -9   8  16        0.70        4.67     10.17 o
  -8   8  16       10.81        3.54      9.14 o
  -7   8  16       27.18       48.39     13.61 o
  -6   8  16        5.04       16.27      7.04 o
  -5   8  16       29.46       32.36      7.85 o
  -4   8  16       18.32       19.39     11.39 o
  -3   8  16        0.97       -0.45      3.15 o
  -2   8  16       38.17       40.25      5.41 o
  -1   8  16       12.33       17.04      4.11 o
   0   8  16       18.12       13.24      3.54 o
   1   8  16       61.70       46.93      4.60 o
   2   8  16       83.44       95.17      5.73 o
   3   8  16       48.36       46.80      4.82 o
   4   8  16      373.19      368.39     10.95 o
   5   8  16      119.08      110.17     10.58 o
   6   8  16       13.07        3.67      7.03 o
   7   8  16        4.65       -0.82     11.71 o
   8   8  16        0.75        0.16      6.73 o
   9   8  16        0.11        3.20      6.79 o
  -9   9  16        1.30        1.23      9.55 o
  -8   9  16       26.51       25.53     11.92 o
  -7   9  16       38.65       47.46     13.46 o
  -6   9  16        0.96       10.14     10.40 o
  -5   9  16      142.53      176.00     10.70 o
  -4   9  16       21.85       24.85      6.38 o
  -3   9  16        0.52       -2.70      2.70 o
  -2   9  16        2.25       -3.25      3.25 o
  -1   9  16       97.42      111.96      9.82 o
   0   9  16        0.82        2.05      3.55 o
   1   9  16       28.49       25.68      5.43 o
   2   9  16       86.08       95.96      6.78 o
   3   9  16       21.85       20.57      5.03 o
   4   9  16        5.14        5.79     11.25 o
   5   9  16        6.88       16.85      7.33 o
   6   9  16       26.02       14.13      7.36 o
   7   9  16       48.95       60.68     11.33 o
   8   9  16        1.57       -6.62      6.62 o
  -8  10  16       10.40       28.15     12.79 o
  -7  10  16        0.44        6.52     10.07 o
  -6  10  16        2.21        4.76      6.87 o
  -5  10  16       20.85       20.93      9.91 o
  -4  10  16       79.32       81.58      8.39 o
  -3  10  16        4.56       -2.82      4.95 o
  -2  10  16        0.88       -2.01      3.11 o
  -1  10  16        1.29        3.79      3.97 o
   0  10  16        5.12        9.14      3.93 o
   1  10  16        0.23        3.93      4.42 o
   2  10  16       88.79       98.28      7.98 o
   3  10  16        1.62        0.38      5.62 o
   4  10  16       85.65       93.23     10.18 o
   5  10  16        3.42       -1.51      6.11 o
   6  10  16       17.00       13.78      7.26 o
   7  10  16       20.34        9.98      7.41 o
   8  10  16        2.89        6.33      7.28 o
  -7  11  16        0.00        2.11      9.30 o
  -6  11  16        5.93       11.46     10.89 o
  -5  11  16       25.90       32.36      8.70 o
  -4  11  16       41.03       47.97     17.57 o
  -3  11  16        0.05       -5.45     13.07 o
  -2  11  16       17.22       18.27      5.02 o
  -1  11  16       25.79       28.71      5.02 o
   0  11  16        3.01        8.86      4.60 o
   1  11  16        2.20        4.72      5.68 o
   2  11  16        0.63       -4.78      5.62 o
   3  11  16       46.53       52.05     10.02 o
   4  11  16        0.10        5.74      6.47 o
   5  11  16        1.00        5.90      6.74 o
   6  11  16        2.08       -4.07      6.34 o
   7  11  16        3.67       -3.25      6.43 o
  -6  12  16        4.23       11.35     11.04 o
  -5  12  16        5.13        9.46     11.53 o
  -4  12  16       91.27       79.11     10.89 o
  -3  12  16        4.11        7.58      6.97 o
  -2  12  16        2.63        6.53      6.85 o
  -1  12  16       54.57       57.73     12.42 o
   0  12  16        0.59       -0.72      7.32 o
   1  12  16        6.93        9.33      6.28 o
   2  12  16       57.87       62.96      8.43 o
   3  12  16       42.23       46.52      8.55 o
   4  12  16        2.39        9.19      7.37 o
   5  12  16        2.96        4.92     11.02 o
   6  12  16        2.01        1.29     10.74 o
  -5  13  16       13.43       28.54      8.82 o
  -4  13  16      145.75      153.72     14.12 o
  -3  13  16        1.88       12.61      8.19 o
  -2  13  16        8.85        4.42      9.81 o
  -1  13  16       25.01       24.99      5.73 o
   0  13  16       14.04       12.87      5.94 o
   1  13  16        4.19        7.62      6.05 o
   2  13  16       12.76       13.95      7.68 o
   3  13  16        8.23       14.90      7.40 o
   4  13  16       48.96       48.73     15.10 o
   5  13  16        3.75        3.94      6.99 o
  -3  14  16       24.51       37.65     13.72 o
  -2  14  16        4.81       13.97     11.46 o
  -1  14  16        0.73        2.35      7.68 o
   0  14  16        2.26       -1.68      5.25 o
   1  14  16        0.08       -2.34      6.52 o
   2  14  16        2.32       -0.43      6.22 o
   3  14  16        2.95        5.50      7.09 o
 -11   0  17       12.88       13.82      7.96 o
  -9   0  17      130.91      139.31     13.00 o
  -7   0  17       96.03       84.71     10.84 o
  -5   0  17      459.06      492.47     24.97 o
  -3   0  17      117.92      111.63      8.35 o
  -1   0  17        8.11        2.56      3.69 o
   1   0  17        1.07        0.04      3.55 o
   3   0  17       44.36       56.77      9.91 o
   5   0  17      362.06      349.77     13.56 o
   7   0  17      183.88      183.35     10.66 o
   9   0  17        6.70        9.79      7.08 o
 -11   1  17        2.95        5.69      8.55 o
 -10   1  17       16.14       28.55      5.76 o
  -9   1  17       10.32       15.59     10.09 o
  -8   1  17       42.75       49.20     10.94 o
  -7   1  17        0.40        1.15      4.34 o
  -6   1  17        6.04        2.62      4.52 o
  -5   1  17        0.90       -3.96      5.14 o
  -4   1  17       51.50       62.48     19.67 o
  -3   1  17        5.79        2.17      3.45 o
  -2   1  17      187.14      190.30      8.00 o
  -1   1  17       29.55       33.20      3.67 o
   0   1  17        2.21       -1.31      2.15 o
   1   1  17       74.14       73.51      5.61 o
   2   1  17      284.33      283.18      8.00 o
   3   1  17      136.14      124.14      5.64 o
   4   1  17       28.75       30.53      3.86 o
   5   1  17       31.00       38.03      4.31 o
   6   1  17        1.90        2.12      3.32 o
   7   1  17        1.32        0.22      3.38 o
   8   1  17       12.55        8.40      5.49 o
   9   1  17       10.73        7.33      5.46 o
  10   1  17        0.16       12.08      7.48 o
 -11   2  17       23.38       30.15      9.76 o
 -10   2  17        0.06        0.45      3.85 o
  -9   2  17        0.09        1.06      8.40 o
  -8   2  17        1.93       -1.10      6.42 o
  -7   2  17       69.48       68.97      8.24 o
  -6   2  17        4.27       10.77      4.92 o
  -5   2  17       18.49       27.85      7.37 o
  -4   2  17        0.12       -2.60      3.66 o
  -3   2  17       64.12       55.59      5.60 o
  -2   2  17      207.05      195.46      6.92 o
  -1   2  17      200.41      173.07      6.04 o
   0   2  17      241.71      254.50      7.96 o
   1   2  17        3.89        3.27      2.74 o
   2   2  17       25.76       28.24      3.57 o
   3   2  17      244.02      260.86      7.90 o
   4   2  17        1.54       -0.15      2.89 o
   5   2  17        0.01       -2.70      2.70 o
   6   2  17       10.03       12.38      3.80 o
   7   2  17       25.07       26.31      5.59 o
   8   2  17        9.20        8.71      4.80 o
   9   2  17        4.29        4.26      5.82 o
  10   2  17        4.36        6.24      7.28 o
 -11   3  17       11.22       -4.73      8.01 o
 -10   3  17        0.86        2.98      8.63 o
  -9   3  17       17.28       24.67      3.90 o
  -8   3  17        0.39       -3.38      3.38 o
  -7   3  17        6.37       11.06      4.45 o
  -6   3  17       38.70       43.13      6.03 o
  -5   3  17      174.82      160.11      9.64 o
  -4   3  17        0.46       -0.88      3.34 o
  -3   3  17      456.96      434.62     13.53 o
  -2   3  17       23.86       19.24      4.03 o
  -1   3  17      128.74      138.18      6.08 o
   0   3  17       47.74       53.91      5.36 o
   1   3  17      272.91      286.63      8.69 o
   2   3  17        0.30        1.66      3.17 o
   3   3  17       88.11       87.95      5.07 o
   4   3  17        0.25       -2.81      2.81 o
   5   3  17        2.78       -0.52      3.10 o
   6   3  17        2.54       -0.51      3.28 o
   7   3  17        0.75       -3.53      3.53 o
   8   3  17       27.96       33.78      7.16 o
   9   3  17        8.48        2.23      5.37 o
  10   3  17       11.05       14.49      5.19 o
 -10   4  17       55.03       59.79     12.84 o
  -9   4  17       11.61       19.31     10.07 o
  -8   4  17       13.08       19.98      9.35 o
  -7   4  17       31.13       33.99     10.86 o
  -6   4  17       64.15       61.55      7.24 o
  -5   4  17        9.89       13.28      5.31 o
  -4   4  17        7.23        1.21      3.67 o
  -3   4  17       15.46       13.80      3.87 o
  -2   4  17      398.10      413.26     11.74 o
  -1   4  17       70.04       70.32      5.54 o
   0   4  17      122.79      131.96      5.99 o
   1   4  17      124.29      118.53      5.93 o
   2   4  17       28.01       25.26      5.53 o
   3   4  17       36.93       41.55      4.51 o
   4   4  17       32.73       22.84      4.13 o
   5   4  17        9.76        8.98      3.53 o
   6   4  17      127.82      132.02      7.34 o
   7   4  17       27.87       26.74      4.97 o
   8   4  17        4.13       -6.19      6.19 o
   9   4  17       10.65        6.30      4.70 o
  10   4  17        7.82       16.21      6.21 o
 -10   5  17        6.76        8.53      9.81 o
  -9   5  17       56.43       80.80     14.08 o
  -8   5  17        0.99       -4.67      7.76 o
  -7   5  17       28.36       53.22     12.17 o
  -6   5  17       66.20       63.49      7.63 o
  -5   5  17       74.70      103.25      6.50 o
  -4   5  17        6.60        5.32      3.68 o
  -3   5  17        0.03       -1.62      3.18 o
  -2   5  17      122.66      116.85      6.49 o
  -1   5  17       33.53       30.50      4.53 o
   0   5  17        1.38        2.98      3.60 o
   1   5  17        8.36       10.38      3.93 o
   2   5  17       73.66       80.17      5.34 o
   3   5  17      149.46      163.18      7.12 o
   4   5  17       11.59       15.04      3.89 o
   5   5  17       16.35       26.73      4.38 o
   6   5  17       18.15       20.16      5.14 o
   7   5  17       36.59       39.65     10.32 o
   8   5  17        5.30        1.37      5.15 o
   9   5  17        1.25       -0.83      5.35 o
  10   5  17        3.46        4.17      4.73 o
 -10   6  17       12.28       14.13     11.51 o
  -9   6  17        0.69        7.29     10.17 o
  -8   6  17       11.33       18.75      9.86 o
  -7   6  17       16.18       14.54     10.38 o
  -6   6  17       44.39       57.94     12.28 o
  -5   6  17       71.53       73.07      6.06 o
  -4   6  17       44.84       59.03      5.31 o
  -3   6  17      121.43      140.61      6.87 o
  -2   6  17        0.47       -3.05      3.05 o
  -1   6  17        8.17        9.87      3.83 o
   0   6  17      316.15      332.30     10.77 o
   1   6  17        2.65        5.07      3.86 o
   2   6  17       14.46       10.95      4.25 o
   3   6  17        0.00       -0.53      3.66 o
   4   6  17        5.79       -2.49      3.54 o
   5   6  17        1.68       -2.16      3.60 o
   6   6  17      100.51       98.17      7.35 o
   7   6  17        0.01       -3.07      4.57 o
   8   6  17       20.47       40.28      7.10 o
   9   6  17        4.69       -1.27      5.35 o
  -9   7  17       38.91       44.69     13.51 o
  -8   7  17        6.21       12.12     10.43 o
  -7   7  17       17.07       15.72     10.48 o
  -6   7  17       22.77       23.37     10.84 o
  -5   7  17        0.88       -0.05      6.06 o
  -4   7  17        0.04       -3.45      3.45 o
  -3   7  17       20.50       14.51      3.12 o
  -2   7  17       35.61       40.21      4.67 o
  -1   7  17       78.27       72.17      5.82 o
   0   7  17      128.09      123.54      7.00 o
   1   7  17       32.64       42.82      7.10 o
   2   7  17       58.40       60.40      5.86 o
   3   7  17      115.93      120.26      6.59 o
   4   7  17       38.35       30.07      4.66 o
   5   7  17       47.81       49.64      7.00 o
   6   7  17       59.71       57.26      8.87 o
   7   7  17       44.87       50.49      7.31 o
   8   7  17        4.35       -0.86      6.77 o
   9   7  17        6.52       13.71      7.62 o
  -9   8  17        0.02       15.21     11.40 o
  -8   8  17       26.96       29.64     12.48 o
  -7   8  17        6.13        4.73     10.58 o
  -6   8  17        4.34       -1.64      9.71 o
  -5   8  17       56.87       61.31     17.13 o
  -4   8  17        2.80        1.01      4.95 o
  -3   8  17       91.90       89.84      7.20 o
  -2   8  17       12.69       17.37      4.14 o
  -1   8  17       34.69       37.70      4.07 o
   0   8  17        0.80       -1.40      3.18 o
   1   8  17        0.00       -3.19      3.19 o
   2   8  17       26.20       27.11      4.30 o
   3   8  17        2.76        0.91      3.74 o
   4   8  17       17.57       16.38      5.64 o
   5   8  17        1.68        5.60      5.32 o
   6   8  17       32.86       38.92      8.53 o
   7   8  17        2.22        0.61      6.46 o
   8   8  17        0.00       -6.88      6.88 o
  -8   9  17        0.15        3.34     10.84 o
  -7   9  17       13.24       21.93     11.10 o
  -6   9  17        9.80        5.25      7.12 o
  -5   9  17        5.37        3.98      6.48 o
  -4   9  17        4.76       10.06      7.32 o
  -3   9  17        0.00       -0.15      3.18 o
  -2   9  17        7.94       11.48      3.82 o
  -1   9  17        3.97        2.71      3.74 o
   0   9  17       83.80       84.12      6.29 o
   1   9  17        1.12        0.08      3.81 o
   2   9  17       63.34       80.36     12.23 o
   3   9  17       12.54       12.43     12.77 o
   4   9  17       25.38       39.13     12.71 o
   5   9  17       45.93       51.72      9.13 o
   6   9  17        2.83       -2.64      6.06 o
   7   9  17        9.61       15.29      7.76 o
   8   9  17        1.74       -0.05      7.99 o
  -7  10  17       60.36      128.94     18.75 o
  -6  10  17       19.95        2.93      9.55 o
  -5  10  17        2.25        2.36     10.58 o
  -4  10  17        0.39       -5.87      5.87 o
  -3  10  17        0.20       -5.20      5.20 o
  -2  10  17       16.81       20.96      4.45 o
  -1  10  17       30.27       28.25      5.67 o
   0  10  17       17.41       21.47      5.31 o
   1  10  17       30.76       38.34      6.17 o
   2  10  17       14.91       24.42      7.01 o
   3  10  17       21.37        9.70      7.27 o
   4  10  17       11.94       14.01      8.35 o
   5  10  17        0.58        5.45     11.99 o
   6  10  17       20.49       21.40     14.23 o
   7  10  17       22.97       23.11      8.48 o
  -7  11  17        5.11       22.81     13.10 o
  -6  11  17        0.01        9.71     10.22 o
  -5  11  17        0.07       -7.35      7.35 o
  -4  11  17       11.55        4.38      6.94 o
  -3  11  17        3.94       10.67     10.25 o
  -2  11  17        2.85       -3.40      3.40 o
  -1  11  17       17.25       28.54      5.10 o
   0  11  17        0.11        2.41      5.36 o
   1  11  17       17.48       16.61      6.41 o
   2  11  17       23.49       20.14      6.98 o
   3  11  17       41.36       38.34     15.21 o
   4  11  17       47.18       62.09     18.00 o
   5  11  17        0.65        0.03      6.77 o
   6  11  17        0.11       15.68      7.75 o
  -5  12  17       24.74       22.86     12.84 o
  -4  12  17      145.39      159.12     26.20 o
  -3  12  17        0.01       -1.93      7.15 o
  -2  12  17        0.13       -0.34     21.22 o
  -1  12  17       15.38       13.82      5.36 o
   0  12  17       12.43       11.10      7.24 o
   1  12  17        2.60        5.79      5.96 o
   2  12  17        0.94        8.59      6.70 o
   3  12  17        0.08       11.06      7.15 o
   4  12  17        0.32       11.87      8.40 o
   5  12  17       22.46       34.52      8.71 o
  -4  13  17       15.31       18.72     20.09 o
  -3  13  17        1.20        3.39      7.53 o
  -2  13  17        0.56       -6.37      9.66 o
  -1  13  17       32.67       33.76     10.22 o
   0  13  17        3.09        1.53      5.68 o
   1  13  17       38.23       48.98     14.56 o
   2  13  17       34.80       49.57      8.38 o
   3  13  17       10.85       13.15      7.60 o
   0  14  17        0.32       -5.31      5.31 o
 -10   0  18       43.01       62.82     10.22 o
  -8   0  18      110.21      119.53     12.64 o
  -6   0  18        2.99        4.83      6.58 o
  -4   0  18      161.84      120.31     13.00 o
  -2   0  18      426.80      404.34     22.35 o
   0   0  18      378.27      364.15     15.44 o
   2   0  18      340.22      365.57     15.67 o
   4   0  18       22.45       33.63      5.87 o
   6   0  18       50.93       48.66      7.05 o
   8   0  18        0.28        7.90      7.58 o
  10   0  18       10.87       18.08     11.46 o
 -10   1  18        6.22        4.89      5.01 o
  -9   1  18       62.68       65.16     10.30 o
  -8   1  18        0.53       -4.42      4.42 o
  -7   1  18        5.53       -3.65      4.19 o
  -6   1  18       16.03       10.74      6.52 o
  -5   1  18       32.12       37.47      8.14 o
  -4   1  18       71.07       67.02      7.54 o
  -3   1  18       28.93       20.44      4.51 o
  -2   1  18        6.04        2.20      3.57 o
  -1   1  18      124.96      130.07      6.65 o
   0   1  18        5.20       -1.76      2.80 o
   1   1  18        7.29        4.39      3.43 o
   2   1  18        0.01       -0.66      2.72 o
   3   1  18       68.66       85.00      5.19 o
   4   1  18       43.52       50.90      4.56 o
   5   1  18      111.59      125.74      8.16 o
   6   1  18        5.69        7.54      3.71 o
   7   1  18      109.45      129.10      7.60 o
   8   1  18        0.02       -4.16      4.16 o
   9   1  18        9.23       11.65      6.62 o
  10   1  18        1.16        4.35      8.40 o
 -10   2  18        0.28        1.94      3.92 o
  -9   2  18        0.64       -3.24      4.01 o
  -8   2  18        0.03       -3.23      4.34 o
  -7   2  18       16.63       22.14      5.54 o
  -6   2  18        8.93        5.61      4.52 o
  -5   2  18       42.47       43.62      6.31 o
  -4   2  18       62.02       62.53      7.18 o
  -3   2  18      197.81      216.95     11.89 o
  -2   2  18      112.12      120.62      7.56 o
  -1   2  18        7.19       -2.02      3.96 o
   0   2  18        8.72       13.52      3.62 o
   1   2  18        0.07       -2.80      2.80 o
   2   2  18      158.05      158.23      6.97 o
   3   2  18        2.25        0.80      3.09 o
   4   2  18       29.62       25.73      3.98 o
   5   2  18        0.12       -2.62      3.17 o
   6   2  18        0.45       -3.32      3.32 o
   7   2  18        0.83        2.49      4.58 o
   8   2  18        2.04        1.90      5.75 o
   9   2  18        6.48        6.94      5.88 o
  10   2  18        0.96       -0.81      7.07 o
 -10   3  18       24.78       15.82     10.48 o
  -9   3  18       12.19        5.28      3.33 o
  -8   3  18       33.99       36.96      5.41 o
  -7   3  18       68.23       61.97      6.46 o
  -6   3  18      134.41      139.55      9.44 o
  -5   3  18       44.02       40.42      6.28 o
  -4   3  18        0.84        2.74      4.58 o
  -3   3  18       48.86       41.72      5.54 o
  -2   3  18       92.44       93.69      6.97 o
  -1   3  18       71.28       77.49      5.81 o
   0   3  18        0.05        3.68      3.65 o
   1   3  18       73.42       85.54      5.41 o
   2   3  18        0.87        3.68      3.22 o
   3   3  18       38.96       36.91      4.52 o
   4   3  18      140.61      152.87      7.26 o
   5   3  18       26.59       22.80      4.16 o
   6   3  18       95.41      109.10      6.21 o
   7   3  18       32.96       36.41      5.24 o
   8   3  18        1.81        6.17      5.79 o
   9   3  18        0.03        9.70      5.97 o
 -10   4  18        2.16       13.87     10.02 o
  -9   4  18       12.32       12.79      9.45 o
  -8   4  18        4.25        0.67      7.40 o
  -7   4  18        0.07        5.14      3.87 o
  -6   4  18       23.00       19.02      5.00 o
  -5   4  18       60.78       57.37     11.30 o
  -4   4  18       97.19       85.96      6.64 o
  -3   4  18      203.36      203.94      9.68 o
  -2   4  18       22.58       25.25      5.14 o
  -1   4  18       64.51       66.89      5.51 o
   0   4  18      124.15      121.06      7.01 o
   1   4  18       57.42       56.27      7.28 o
   2   4  18        5.96        5.29      3.34 o
   3   4  18       19.24       29.04      4.41 o
   4   4  18       50.14       58.30      5.32 o
   5   4  18       11.95        9.78      4.09 o
   6   4  18       67.48       70.78      8.37 o
   7   4  18       11.58       -2.85      5.19 o
   8   4  18        3.18       -6.13      9.61 o
   9   4  18       18.10       18.84      5.51 o
  -9   5  18        7.02       -1.23      9.61 o
  -8   5  18        1.42        4.11     10.07 o
  -7   5  18        0.30       -2.77      7.91 o
  -6   5  18       17.40       19.80      8.53 o
  -5   5  18       20.90       28.16      5.22 o
  -4   5  18        3.46        3.46      3.95 o
  -3   5  18        9.42        3.52      4.14 o
  -2   5  18        0.80        9.52      4.29 o
  -1   5  18        2.27        5.78      3.64 o
   0   5  18       59.53       61.60      5.61 o
   1   5  18      132.94      131.19      7.46 o
   2   5  18      108.73      109.40      6.96 o
   3   5  18        1.01       -0.80      3.87 o
   4   5  18       25.81       33.29      4.68 o
   5   5  18        8.13        3.25      3.69 o
   6   5  18       65.54       69.47      6.88 o
   7   5  18        7.62        6.68      5.50 o
   8   5  18        0.07        0.64      5.06 o
   9   5  18        1.04        3.34      5.68 o
  -9   6  18        1.89       20.09     11.04 o
  -8   6  18        8.62       10.27      9.86 o
  -7   6  18       21.05        1.28      8.99 o
  -6   6  18       36.85       27.84     11.30 o
  -5   6  18        7.39        8.05      6.14 o
  -4   6  18       19.90       24.43      4.47 o
  -3   6  18       29.02       21.96      4.85 o
  -2   6  18       25.66       23.90      4.76 o
  -1   6  18       77.78       80.49      6.04 o
   0   6  18       25.76       26.20      4.71 o
   1   6  18        0.67        0.86      3.79 o
   2   6  18       63.85       71.14      6.22 o
   3   6  18       33.51       39.27      5.49 o
   4   6  18        0.10        1.85      4.58 o
   5   6  18        0.49        3.49      4.84 o
   6   6  18        0.20        1.57      5.27 o
   7   6  18       15.23       11.04      6.05 o
   8   6  18        4.27        4.73      5.78 o
   9   6  18        0.17       -0.56      7.15 o
  -9   7  18        0.02        2.98     10.33 o
  -8   7  18        0.03        4.21      9.91 o
  -7   7  18       12.87       31.90     11.30 o
  -6   7  18        4.84       -0.05      9.61 o
  -5   7  18      122.48      131.90     11.70 o
  -4   7  18       31.43       27.65      4.59 o
  -3   7  18      182.00      193.80      7.00 o
  -2   7  18        2.46       -1.86      3.58 o
  -1   7  18        5.81        1.21      3.92 o
   0   7  18        1.19        0.69      3.55 o
   1   7  18        2.07        0.80      3.90 o
   2   7  18       82.56       81.76      6.55 o
   3   7  18        1.12        2.28      4.51 o
   4   7  18        1.52        3.16      4.34 o
   5   7  18       12.51       19.15      5.88 o
   6   7  18       12.69       17.37      6.13 o
   7   7  18        2.60       -3.68      5.07 o
   8   7  18       14.89        8.27      7.47 o
  -8   8  18        0.03        7.35     10.27 o
  -7   8  18        9.37       23.01     12.17 o
  -6   8  18        0.98       11.35      9.45 o
  -5   8  18        0.62       -4.10      6.67 o
  -4   8  18       37.34       42.01      4.21 o
  -3   8  18        5.32        3.64      4.19 o
  -2   8  18       26.80       21.03      4.40 o
  -1   8  18        1.35       -2.85      2.85 o
   0   8  18       35.59       32.02      4.38 o
   1   8  18       10.13       11.22      4.19 o
   2   8  18       69.92       84.64      6.63 o
   3   8  18        9.73        8.48      4.52 o
   4   8  18       15.74       32.26      6.22 o
   5   8  18        0.66        0.68      5.05 o
   6   8  18        3.50        1.68      6.68 o
   7   8  18        6.52       15.84      8.10 o
   8   8  18       11.00       13.42      8.27 o
  -7   9  18       54.94       66.42     15.36 o
  -6   9  18        0.06        9.50      8.99 o
  -5   9  18        9.87        1.91      6.83 o
  -4   9  18        4.67        3.41      6.59 o
  -3   9  18       49.70       56.62      5.01 o
  -2   9  18       26.21       28.95      4.50 o
  -1   9  18        1.16       -3.52      3.52 o
   0   9  18       14.96       21.58      5.40 o
   1   9  18       16.81       18.98      8.97 o
   2   9  18        2.38        2.38      7.87 o
   3   9  18       30.81       37.67     10.38 o
   4   9  18        5.32        3.18      9.43 o
   5   9  18       57.01       75.60     10.06 o
   6   9  18        0.03       11.09      7.26 o
   7   9  18        0.74       -3.33     10.40 o
  -7  10  18       15.44       16.69     12.53 o
  -6  10  18        7.97        9.19     11.51 o
  -5  10  18        0.01        6.32     10.63 o
  -4  10  18       24.93       37.09     13.56 o
  -3  10  18        6.04       -4.41      6.53 o
  -2  10  18        9.91       15.67      4.59 o
  -1  10  18        4.26        5.53      4.64 o
   0  10  18       18.54       27.20      5.65 o
   1  10  18        6.33        6.12      7.18 o
   2  10  18        2.30        7.81      6.28 o
   3  10  18        0.00       14.49      8.91 o
   4  10  18        2.42       -3.23      5.99 o
   5  10  18        1.84        5.11      7.08 o
   6  10  18        0.12        4.43      6.95 o
  -6  11  18        4.55       12.94     11.51 o
  -5  11  18        5.67       -0.46      9.04 o
  -4  11  18        8.94       -8.22      8.22 o
  -3  11  18        0.06       -6.04      6.04 o
  -2  11  18        1.42        0.02      3.71 o
  -1  11  18       19.50       22.19      5.31 o
   0  11  18        1.54        6.75      4.93 o
   1  11  18       19.99       27.40      6.91 o
   2  11  18        1.90        8.56      6.65 o
   3  11  18       16.44       22.48     14.56 o
   4  11  18        0.24        0.37      8.50 o
   5  11  18       37.05       21.89     10.92 o
  -4  12  18       23.80       31.77     12.17 o
  -3  12  18       18.39       31.85     26.07 o
  -2  12  18       29.71       39.64      9.22 o
  -1  12  18       36.73       32.02      6.06 o
   0  12  18       15.81       14.34      6.38 o
   1  12  18       24.52       28.69      7.17 o
   2  12  18       11.57        9.12      6.81 o
   3  12  18        0.01        0.96      7.02 o
   4  12  18        1.77        9.32     12.07 o
  -2  13  18        0.81       19.52     11.51 o
  -1  13  18       14.79       14.65      5.19 o
   0  13  18        2.13        7.26      5.93 o
   1  13  18        0.22        5.02     14.97 o
  -9   0  19      128.38      134.07     13.30 o
  -7   0  19       21.72       17.52      7.86 o
  -5   0  19       25.16       19.78      8.32 o
  -3   0  19       15.87       13.20      8.01 o
  -1   0  19        6.67        0.66      8.48 o
   1   0  19       13.31       14.29      5.80 o
   3   0  19      123.82      118.99      8.44 o
   5   0  19      125.48      144.24     10.90 o
   7   0  19       59.12       62.47     10.20 o
   9   0  19        0.39        1.44      9.66 o
  -9   1  19        1.44       -4.47      4.74 o
  -8   1  19        7.40       12.80      5.52 o
  -7   1  19        0.20       -3.83      4.63 o
  -6   1  19       21.72       25.79      5.91 o
  -5   1  19       54.99       68.57      7.56 o
  -4   1  19        0.21        1.52      4.77 o
  -3   1  19        0.70        1.80      4.90 o
  -2   1  19      183.08      190.07     11.51 o
  -1   1  19       32.93       34.14      5.72 o
   0   1  19       20.53       27.30      4.31 o
   1   1  19        1.14        1.75      3.16 o
   2   1  19       36.25       42.43      4.90 o
   3   1  19       20.56       14.80      4.05 o
   4   1  19        1.61        2.43      3.34 o
   5   1  19        1.21        1.56      3.66 o
   6   1  19       51.59       53.02      5.78 o
   7   1  19        0.08       -1.76      4.80 o
   8   1  19        6.59        3.56      4.83 o
   9   1  19        3.02        0.23      5.42 o
  -9   2  19        8.99        6.70      4.64 o
  -8   2  19        3.35        5.49      4.71 o
  -7   2  19       39.74       55.63      7.10 o
  -6   2  19       23.58       24.62      8.96 o
  -5   2  19       13.80       16.62      5.48 o
  -4   2  19       20.46       13.40      5.42 o
  -3   2  19        3.00        4.13      9.86 o
  -2   2  19       41.66       37.32      5.56 o
  -1   2  19       29.67       35.13      5.63 o
   0   2  19        0.13       -3.21      3.94 o
   1   2  19        0.36        1.83      3.06 o
   2   2  19       13.19        9.83      3.61 o
   3   2  19        4.76        4.46      3.55 o
   4   2  19       87.52       98.13      6.34 o
   5   2  19       18.11       27.76      4.41 o
   6   2  19        0.46       10.20      4.22 o
   7   2  19       15.00       14.21      6.28 o
   8   2  19        1.82        3.01      5.48 o
   9   2  19       10.68        7.72      6.26 o
  -9   3  19        0.14        3.18      3.33 o
  -8   3  19        4.31       -1.82      4.24 o
  -7   3  19       28.12       27.41      5.67 o
  -6   3  19       15.74       20.94      5.56 o
  -5   3  19        7.67        9.87      5.03 o
  -4   3  19       79.33      109.07     21.75 o
  -3   3  19      192.27      210.53     10.06 o
  -2   3  19       29.51       37.31      5.66 o
  -1   3  19      110.78      134.34      8.35 o
   0   3  19      169.96      188.78      8.74 o
   1   3  19      115.12      117.99      7.05 o
   2   3  19        3.87        3.97      3.50 o
   3   3  19        6.45        2.86      3.52 o
   4   3  19       10.60       18.03      4.49 o
   5   3  19       16.08       14.17      4.52 o
   6   3  19        8.48       13.14      5.11 o
   7   3  19        3.08        6.93      6.98 o
   8   3  19        8.20        3.67      7.23 o
   9   3  19       30.50       45.84      7.70 o
  -9   4  19       16.06        4.93     10.07 o
  -8   4  19        8.62       22.29     10.22 o
  -7   4  19        0.76       -5.59      9.68 o
  -6   4  19        7.86        6.69      4.67 o
  -5   4  19        5.50        0.15      5.16 o
  -4   4  19       46.16       59.52      7.19 o
  -3   4  19       46.37       58.10      6.17 o
  -2   4  19        9.56       11.46      4.66 o
  -1   4  19       12.40       14.49      4.13 o
   0   4  19       15.98       17.51      5.72 o
   1   4  19       55.03       59.30      5.89 o
   2   4  19       45.13       50.14      5.66 o
   3   4  19       10.34        6.86      4.35 o
   4   4  19      129.20      130.80      7.15 o
   5   4  19       10.50       13.79      5.07 o
   6   4  19       94.14       92.92      7.57 o
   7   4  19        1.54        0.53      6.47 o
   8   4  19       11.02        9.98      7.83 o
  -9   5  19        0.88       -2.16      9.61 o
  -8   5  19        2.66       -7.29      8.89 o
  -7   5  19        2.46       10.38      9.19 o
  -6   5  19       54.54       53.85      5.59 o
  -5   5  19       52.98       56.45      6.44 o
  -4   5  19       47.93       53.67      6.86 o
  -3   5  19        5.89       10.86      4.52 o
  -2   5  19       12.71       10.14      4.65 o
  -1   5  19       65.05       82.34      6.31 o
   0   5  19       72.78       67.53      8.25 o
   1   5  19       47.81       71.88      6.25 o
   2   5  19        9.73       12.54      4.47 o
   3   5  19       40.74       47.91      5.87 o
   4   5  19        1.18       -2.02      4.06 o
   5   5  19        2.95        2.36      5.01 o
   6   5  19        4.31        9.34      7.15 o
   7   5  19        0.20       -3.17      6.72 o
   8   5  19        0.01       -1.03      5.73 o
  -8   6  19       45.22       48.29     13.46 o
  -7   6  19        1.03       17.16     10.74 o
  -6   6  19       62.39       86.35     14.85 o
  -5   6  19        4.43        5.06     10.35 o
  -4   6  19        0.13       -2.35      3.76 o
  -3   6  19       15.88       10.02      4.59 o
  -2   6  19        9.13       12.69      4.52 o
  -1   6  19        2.16        4.29      5.09 o
   0   6  19        0.02       -2.12      3.65 o
   1   6  19       95.16      101.62      7.15 o
   2   6  19      168.46      185.72      9.06 o
   3   6  19        2.96        3.24      4.17 o
   4   6  19       44.74       48.92      7.13 o
   5   6  19        9.54        2.97      4.91 o
   6   6  19       10.87        9.47      5.83 o
   7   6  19        0.36        6.38      5.54 o
   8   6  19        2.85       -0.42      7.57 o
  -8   7  19       17.36        5.34     10.68 o
  -7   7  19       17.10        6.58     11.15 o
  -6   7  19        2.89        7.29      9.30 o
  -5   7  19        5.43       29.18     11.51 o
  -4   7  19       42.56       40.55      5.29 o
  -3   7  19       21.76       27.72      5.25 o
  -2   7  19       62.96       54.30      5.57 o
  -1   7  19        0.91       -0.75      3.78 o
   0   7  19        0.60        0.31      4.83 o
   1   7  19        7.83        9.96      4.40 o
   2   7  19       11.15        4.80      4.96 o
   3   7  19        1.01        3.82      4.72 o
   4   7  19        0.15        0.02      4.20 o
   5   7  19        6.35       -0.88      4.75 o
   6   7  19        5.16        9.86      5.83 o
   7   7  19       48.28       81.97      8.91 o
  -7   8  19        2.24       14.85     11.81 o
  -6   8  19        0.07       -8.84      8.84 o
  -5   8  19        3.17        1.54      9.71 o
  -4   8  19       36.31       43.74      4.55 o
  -3   8  19       94.68       99.09      7.11 o
  -2   8  19       16.37       15.97      4.53 o
  -1   8  19        0.05        1.05      3.18 o
   0   8  19        0.02       -2.20      3.29 o
   1   8  19       14.91       13.07      4.52 o
   2   8  19        7.55        8.34      4.24 o
   3   8  19       17.46       26.03      5.02 o
   4   8  19        5.48        6.90      5.25 o
   5   8  19       41.15       47.35      7.38 o
   6   8  19        0.27       -7.99      7.99 o
   7   8  19        7.67        4.03      7.17 o
  -6   9  19        0.78       -8.32     10.12 o
  -5   9  19        0.63       12.94     10.33 o
  -4   9  19      115.45      130.01     18.60 o
  -3   9  19        2.76        1.95      5.86 o
  -2   9  19        8.04        5.77      4.78 o
  -1   9  19        3.99       -2.35      4.42 o
   0   9  19       20.48       35.90      6.28 o
   1   9  19       13.44       15.86      5.71 o
   2   9  19        0.68       -1.74      4.48 o
   3   9  19        5.57       10.71      6.50 o
   4   9  19       31.45       28.47      7.90 o
   5   9  19        0.24       -8.04      8.04 o
   6   9  19       23.18       14.42     15.67 o
  -5  10  19       14.54       -3.44      9.76 o
  -4  10  19        6.90       21.63     11.81 o
  -3  10  19        0.29        3.01      7.10 o
  -2  10  19        7.92       11.24      4.59 o
  -1  10  19        2.48       -4.53      4.53 o
   0  10  19        0.25        2.85      5.43 o
   1  10  19       55.73       72.42      7.88 o
   2  10  19        0.87       -5.72      5.72 o
   3  10  19       19.66       18.49      7.58 o
   4  10  19        0.26        5.55      8.48 o
   5  10  19       45.73       44.42     15.74 o
  -4  11  19        0.09       16.23     10.53 o
  -3  11  19       47.03       54.67     17.03 o
  -2  11  19       17.15       15.23      4.39 o
  -1  11  19        6.36        7.98      4.86 o
   0  11  19        0.01        1.60      5.59 o
   1  11  19        2.48       -1.95      6.03 o
   2  11  19        0.60        4.15      8.50 o
   3  11  19        0.61        8.13      7.86 o
   4  11  19        0.60        1.73      6.98 o
  -2  12  19        2.33        2.22     15.98 o
  -1  12  19        3.88        3.76      5.23 o
   0  12  19       18.25       29.48      6.73 o
   1  12  19        0.18       -5.18      5.74 o
   2  12  19        0.43       10.64     10.61 o
  -8   0  20        0.21        2.31      7.24 o
  -6   0  20      148.09      193.87     16.59 o
  -4   0  20       46.35       49.06     10.53 o
  -2   0  20        1.18        4.06      7.81 o
   0   0  20       37.05       43.56     10.94 o
   2   0  20        0.09        2.56      5.42 o
   4   0  20        2.43       15.79      8.10 o
   6   0  20      255.80      315.37     17.87 o
   8   0  20        3.89       -0.05      6.89 o
  -9   1  20       33.53       58.51      7.16 o
  -8   1  20        9.02       22.26      7.60 o
  -7   1  20        0.02        1.29      5.01 o
  -6   1  20        0.47       15.28      5.67 o
  -5   1  20        0.24        5.67      5.56 o
  -4   1  20        6.59        6.35      5.25 o
  -3   1  20       17.08       19.70      6.20 o
  -2   1  20       28.92       33.12      6.86 o
  -1   1  20      107.72      118.56     10.05 o
   0   1  20       54.09       47.85      6.18 o
   1   1  20       93.06      102.72      6.82 o
   2   1  20       12.02       11.40      6.34 o
   3   1  20      172.06      166.16      7.64 o
   4   1  20        4.10        2.68      4.13 o
   5   1  20        4.05        0.50      3.87 o
   6   1  20        2.97        8.35      5.18 o
   7   1  20        1.01        8.39      5.20 o
   8   1  20        2.25        1.65      4.84 o
  -9   2  20       13.20       26.75      5.61 o
  -8   2  20       13.83       15.68      5.72 o
  -7   2  20       25.48       36.72      6.58 o
  -6   2  20        4.61        0.42      4.96 o
  -5   2  20       30.14       43.29      7.05 o
  -4   2  20       72.10       88.56      9.02 o
  -3   2  20        2.85       15.60      6.02 o
  -2   2  20        0.01        6.39      5.60 o
  -1   2  20       12.34       18.04      5.61 o
   0   2  20       10.78       11.34      4.90 o
   1   2  20        0.00       -4.10      4.10 o
   2   2  20        0.67       -2.59      3.87 o
   3   2  20       82.67       85.78      6.08 o
   4   2  20        7.91       10.92      4.11 o
   5   2  20        0.18        1.36      4.62 o
   6   2  20        4.47        6.56      5.91 o
   7   2  20       15.30       21.18      6.38 o
   8   2  20       23.65       19.25     11.53 o
  -8   3  20       23.99       26.12      5.25 o
  -7   3  20        9.85        9.72      5.16 o
  -6   3  20        2.98        4.06      6.58 o
  -5   3  20        1.90       -4.95      4.95 o
  -4   3  20       64.55       67.08      7.93 o
  -3   3  20        0.21       -2.52      4.88 o
  -2   3  20        1.47       -4.69      4.69 o
  -1   3  20       10.56       13.95      4.94 o
   0   3  20       82.30       70.36     11.66 o
   1   3  20        9.32       11.73      4.29 o
   2   3  20        0.54        4.30      4.16 o
   3   3  20        5.87       10.26      4.51 o
   4   3  20      180.71      174.39      8.14 o
   5   3  20       26.87       32.19      5.81 o
   6   3  20        1.49       -4.79      4.85 o
   7   3  20       11.70       20.28      6.27 o
   8   3  20        3.48        1.23      6.57 o
  -8   4  20       18.63        9.14     10.63 o
  -7   4  20       10.73       27.68      6.19 o
  -6   4  20       53.66       66.78      7.03 o
  -5   4  20       12.64       19.57      5.73 o
  -4   4  20       13.51       13.42     11.10 o
  -3   4  20       37.14       43.65      7.23 o
  -2   4  20       12.25        6.83      5.65 o
  -1   4  20       13.19       23.25      5.77 o
   0   4  20       36.76       32.95      5.79 o
   1   4  20       22.95       26.93      5.16 o
   2   4  20        3.59        1.29      4.13 o
   3   4  20       20.47       23.31      5.25 o
   4   4  20       28.84       28.99      6.50 o
   5   4  20        0.24        4.59      5.60 o
   6   4  20        7.05        9.60      6.15 o
   7   4  20       25.47       27.18      8.46 o
   8   4  20       29.89       29.67      8.67 o
  -8   5  20       12.92        9.71     10.53 o
  -7   5  20        4.50       10.38     10.63 o
  -6   5  20        2.43        0.07      3.81 o
  -5   5  20        0.89       -1.55      6.45 o
  -4   5  20        0.22       -4.81      4.81 o
  -3   5  20        7.05       10.48      7.09 o
  -2   5  20       17.23       19.62      5.20 o
  -1   5  20        7.03       11.91      5.04 o
   0   5  20       16.42       19.98      4.68 o
   1   5  20       76.71       85.34      6.87 o
   2   5  20      104.31      107.27      7.45 o
   3   5  20        3.73       15.10      5.61 o
   4   5  20       17.68       15.78      5.82 o
   5   5  20        9.53       15.19      6.10 o
   6   5  20        7.60        3.27      6.37 o
   7   5  20        0.09        2.45      7.76 o
  -7   6  20        0.01        3.08     10.22 o
  -6   6  20       36.64       36.01     12.84 o
  -5   6  20       30.45       40.54      7.29 o
  -4   6  20       91.77       98.25     12.51 o
  -3   6  20        7.16       -3.96      4.39 o
  -2   6  20        7.34        4.34      4.74 o
  -1   6  20       10.69       16.01      9.75 o
   0   6  20        2.39        2.92      4.01 o
   1   6  20        3.84       -1.27      6.75 o
   2   6  20        1.15        7.62      5.12 o
   3   6  20        0.56        3.62      7.09 o
   4   6  20        0.00        3.38      5.04 o
   5   6  20        0.26        2.77      5.42 o
   6   6  20        1.01       -5.04      5.04 o
   7   6  20        6.48        0.84      5.92 o
  -7   7  20        0.92        7.45     10.84 o
  -6   7  20        5.21       16.13     11.61 o
  -5   7  20        0.33       -3.96      3.96 o
  -4   7  20        1.60        3.67      3.53 o
  -3   7  20       40.31       44.28      5.88 o
  -2   7  20        0.19        5.44      4.51 o
  -1   7  20        7.45       -0.03      3.88 o
   0   7  20       51.81       46.96      5.91 o
   1   7  20       17.85       23.51      5.94 o
   2   7  20       31.03       31.91      8.74 o
   3   7  20       33.95       55.61      8.25 o
   4   7  20        7.47        7.93      5.50 o
   5   7  20        1.11        4.25      5.48 o
   6   7  20        6.53        3.11      6.09 o
  -6   8  20        5.22       -0.92      9.66 o
  -5   8  20       18.35       -2.62      9.71 o
  -4   8  20       85.14       84.61      6.92 o
  -3   8  20        0.01        1.45      4.84 o
  -2   8  20       45.59       46.23     12.69 o
  -1   8  20        6.65        8.62      4.22 o
   0   8  20        2.29        9.79      4.19 o
   1   8  20       39.19       41.51      5.44 o
   2   8  20        1.83       -3.13      4.09 o
   3   8  20        1.37        3.40      4.34 o
   4   8  20       13.68       23.69     11.30 o
   5   8  20        6.23       12.32      6.01 o
   6   8  20        2.42       -0.15      8.01 o
  -5   9  20        0.06       11.71     11.20 o
  -4   9  20       18.93       14.74     11.40 o
  -3   9  20        4.26       -4.96      4.96 o
  -2   9  20       28.38       22.70      6.28 o
  -1   9  20       15.87       22.80      5.60 o
   0   9  20        4.00        8.39      5.40 o
   1   9  20       55.45       80.41     10.05 o
   2   9  20        0.01        0.16      5.16 o
   3   9  20        2.21        6.25      6.59 o
   4   9  20        0.80       10.71      7.64 o
   5   9  20       36.08       26.65      8.40 o
  -4  10  20       37.19       45.51     14.59 o
  -3  10  20        0.16        9.71     10.58 o
  -2  10  20        3.78       10.21      5.00 o
  -1  10  20        0.00        3.57      5.01 o
   0  10  20       11.56        9.91      5.62 o
   1  10  20        1.00        4.28      8.55 o
   2  10  20        7.03       22.14      7.28 o
   3  10  20        0.08        2.29     10.97 o
   4  10  20       19.02       30.85     17.44 o
  -2  11  20        8.43        3.45     12.87 o
  -1  11  20        4.04        8.35      7.43 o
   0  11  20        8.83       11.00      6.35 o
   1  11  20        3.23       -4.14      6.08 o
   2  11  20        3.24        8.58      6.93 o
  -7   0  21       21.85       24.09      9.25 o
  -5   0  21        5.30        9.35      7.86 o
  -3   0  21        0.13        2.93      7.65 o
  -1   0  21      244.77      271.38     21.27 o
   1   0  21       53.35       45.87     11.20 o
   3   0  21      123.21      132.78     11.60 o
   5   0  21        1.77       11.66      9.86 o
   7   0  21       15.75       22.86      8.18 o
  -8   1  21       43.74       42.28      9.71 o
  -7   1  21       25.39       39.42      7.08 o
  -6   1  21       24.27       34.90     11.94 o
  -5   1  21        4.15        7.88      5.66 o
  -4   1  21       27.83       25.02      6.64 o
  -3   1  21       13.69       11.70      6.14 o
  -2   1  21      169.20      171.88     11.81 o
  -1   1  21        1.30        9.26      6.12 o
   0   1  21        6.99       -1.18      5.48 o
   1   1  21        0.08       -3.32      4.62 o
   2   1  21        0.80        3.40      5.01 o
   3   1  21       49.43       50.18      6.19 o
   4   1  21        0.21        9.62      4.80 o
   5   1  21        0.04       -5.14      5.21 o
   6   1  21       38.78       37.62      7.52 o
   7   1  21        0.71        2.22      5.60 o
  -8   2  21        0.59        3.69      5.32 o
  -7   2  21        8.44       17.62     10.79 o
  -6   2  21        0.47       -2.23      8.71 o
  -5   2  21      124.19      148.77     10.54 o
  -4   2  21       52.33       55.63      7.87 o
  -3   2  21       15.60       19.82      7.99 o
  -2   2  21        0.03       -2.15      5.39 o
  -1   2  21       86.63       79.46      9.12 o
   0   2  21        5.81        4.29      4.76 o
   1   2  21        0.06       -4.13      4.13 o
   2   2  21        1.66        4.19      5.08 o
   3   2  21       24.11       35.17      6.52 o
   4   2  21        3.37        0.43      5.45 o
   5   2  21       17.16        3.55      4.83 o
   6   2  21       10.30       16.30      6.65 o
   7   2  21        6.19       24.43      6.67 o
  -7   3  21        6.83        9.30      8.86 o
  -6   3  21       65.10       80.98      8.16 o
  -5   3  21        7.25       -2.51      9.30 o
  -4   3  21        0.52       10.16      6.04 o
  -3   3  21       77.61       87.73      9.07 o
  -2   3  21       58.59       42.98      7.53 o
  -1   3  21       17.21       20.21      6.79 o
   0   3  21       26.07       23.47      5.85 o
   1   3  21        1.08        0.89      7.61 o
   2   3  21        4.48        0.25      4.76 o
   3   3  21      115.26      116.31      7.89 o
   4   3  21       80.14       87.53      8.67 o
   5   3  21        2.00        6.26      5.57 o
   6   3  21        0.33        1.62      8.84 o
   7   3  21       42.94       61.55     10.58 o
  -7   4  21        0.03       -1.27      5.21 o
  -6   4  21        0.02       -3.06     11.22 o
  -5   4  21       33.40       49.40     19.13 o
  -4   4  21        1.73        6.14      5.50 o
  -3   4  21       20.60       29.59      6.79 o
  -2   4  21       35.87       55.51      8.40 o
  -1   4  21        1.81        0.71      4.69 o
   0   4  21      118.96      140.61      9.24 o
   1   4  21        3.35       -2.05      6.22 o
   2   4  21        0.48        3.23      4.33 o
   3   4  21        2.69       -3.35      4.74 o
   4   4  21      110.92      146.76     10.31 o
   5   4  21       10.47       16.77      5.79 o
   6   4  21        0.79        9.41      6.43 o
   7   4  21       24.99       33.22     19.37 o
  -7   5  21        2.58        6.47     10.43 o
  -6   5  21        2.27       -0.49      4.34 o
  -5   5  21       39.66       44.88      6.61 o
  -4   5  21       27.68       33.81      6.58 o
  -3   5  21        8.66       13.50      5.96 o
  -2   5  21       33.56       30.22      6.98 o
  -1   5  21       23.94       35.45      6.32 o
   0   5  21       12.76       11.13      6.43 o
   1   5  21        0.00       -1.78      4.04 o
   2   5  21        9.05       10.56      5.79 o
   3   5  21       11.64       -0.28      8.09 o
   4   5  21        0.07        6.68      5.33 o
   5   5  21        3.41       16.47      6.76 o
   6   5  21        8.60        9.46      7.05 o
  -6   6  21       67.64       51.88     14.59 o
  -5   6  21        1.44       -3.33     11.02 o
  -4   6  21       16.54       23.92      6.19 o
  -3   6  21        3.32        4.86      5.39 o
  -2   6  21       42.99       49.09      6.51 o
  -1   6  21        8.54        1.25      4.70 o
   0   6  21       58.18       54.12      8.35 o
   1   6  21       19.23       14.89      9.24 o
   2   6  21       42.31       67.29      9.75 o
   3   6  21        7.22        4.76      5.33 o
   4   6  21        1.19        1.85      5.50 o
   5   6  21        0.10       -0.98      6.88 o
   6   6  21        2.60        4.46      6.06 o
  -6   7  21        3.59        7.35     11.81 o
  -5   7  21       70.00       70.81      9.53 o
  -4   7  21       75.01       83.65      7.69 o
  -3   7  21        0.16        4.76      4.78 o
  -2   7  21       27.82       19.29     11.02 o
  -1   7  21        8.27        2.20      7.32 o
   0   7  21       22.86       25.55      5.91 o
   1   7  21        0.31       -4.67      5.03 o
   2   7  21        0.28        5.99      4.92 o
   3   7  21        4.47        1.11      5.43 o
   4   7  21        0.17        1.95      5.72 o
   5   7  21        7.47        5.16      5.79 o
  -5   8  21        2.37       -4.78     10.48 o
  -4   8  21       25.89       25.70      5.27 o
  -3   8  21        4.40        4.30      5.27 o
  -2   8  21        8.07        9.08      6.01 o
  -1   8  21        4.62        7.36      4.63 o
   0   8  21       32.17       30.14      5.27 o
   1   8  21        4.14       -1.88      4.36 o
   2   8  21       20.02       21.38      6.09 o
   3   8  21       25.08       30.05      7.49 o
   4   8  21        3.97        8.25      5.56 o
  -4   9  21       12.94       25.48     14.02 o
  -3   9  21        7.59        6.51      4.98 o
  -2   9  21        0.01        0.21      5.52 o
  -1   9  21        0.02       -5.48      5.48 o
   0   9  21        9.52        5.33      5.50 o
   1   9  21       14.66       16.08      6.48 o
   2   9  21       11.03        4.39      6.99 o
   3   9  21        0.74       11.27     12.97 o
  -2  10  21        2.18        7.65      6.47 o
  -1  10  21        1.10       -0.32      4.95 o
   0  10  21       10.31        5.35      5.56 o
   1  10  21       15.88       14.99      7.29 o
  -6   0  22        0.81        8.06      8.78 o
  -4   0  22       44.16       44.43     10.89 o
  -2   0  22      129.80      114.24     15.10 o
   0   0  22       36.29       43.66     11.51 o
   2   0  22       23.47       10.53     10.27 o
   4   0  22       18.59       28.00     12.17 o
   6   0  22        2.11        0.98      9.35 o
  -7   1  22        9.18       12.95      6.54 o
  -6   1  22       33.69       49.29      7.91 o
  -5   1  22       22.12       28.64      7.21 o
  -4   1  22       43.14       45.06      7.77 o
  -3   1  22        3.44       -2.30      5.32 o
  -2   1  22        0.15       -3.47      5.89 o
  -1   1  22      148.05      152.21     11.93 o
   0   1  22        4.42        3.95      6.57 o
   1   1  22       41.99       42.46      8.43 o
   2   1  22       25.07       32.22     15.77 o
   3   1  22        9.38       13.34      5.81 o
   4   1  22        1.68        8.56      7.03 o
   5   1  22       36.89       39.86      9.21 o
   6   1  22        2.28       15.84      9.50 o
  -7   2  22       21.96       26.80      6.81 o
  -6   2  22        2.29        2.69      5.89 o
  -5   2  22        0.34        1.17      5.56 o
  -4   2  22       12.58        4.02      5.94 o
  -3   2  22        4.16        3.38      5.59 o
  -2   2  22      149.42      156.35     11.82 o
  -1   2  22        8.54        4.94      6.32 o
   0   2  22       11.56       -2.12      5.80 o
   1   2  22        4.00        0.86      6.08 o
   2   2  22        0.01        8.47      5.29 o
   3   2  22       21.91        3.49      9.43 o
   4   2  22        5.75        3.72      6.37 o
   5   2  22        9.51       16.78      7.78 o
   6   2  22        5.98       -0.17      5.72 o
  -6   3  22       63.28       76.55      8.39 o
  -5   3  22       14.33       21.06      6.60 o
  -4   3  22        5.59       -1.10      5.97 o
  -3   3  22        2.92        3.75      5.60 o
  -2   3  22        3.07       -1.15      5.51 o
  -1   3  22       11.07        7.78      6.20 o
   0   3  22       16.52       28.31     17.21 o
   1   3  22       15.77       21.47      5.80 o
   2   3  22       16.77        6.33      5.13 o
   3   3  22        4.50       -6.16      6.16 o
   4   3  22        2.39        4.73      9.17 o
   5   3  22       16.90       21.11      6.39 o
   6   3  22        3.25       -1.36      6.70 o
  -6   4  22        0.01       -2.08      7.63 o
  -5   4  22        4.31        3.33      5.78 o
  -4   4  22       51.39       78.04      8.84 o
  -3   4  22        1.31       10.88      8.99 o
  -2   4  22        4.11        0.08      5.78 o
  -1   4  22        1.96       -2.34      6.04 o
   0   4  22        0.11        6.01      5.03 o
   1   4  22        0.03       -4.49      4.49 o
   2   4  22        1.17       -6.83      9.27 o
   3   4  22       35.56       39.38      8.67 o
   4   4  22       28.63       29.99      6.86 o
   5   4  22        2.41        8.91      5.99 o
  -6   5  22       16.96       35.75     12.59 o
  -5   5  22        9.18        7.72      8.12 o
  -4   5  22       15.95       27.39      6.54 o
  -3   5  22        3.45        3.82     10.02 o
  -2   5  22       37.92       43.79      7.92 o
  -1   5  22        5.11        8.28      6.27 o
   0   5  22       32.11       40.22      7.51 o
   1   5  22        5.96       -0.28      5.88 o
   2   5  22        1.47        4.26      5.91 o
   3   5  22       10.88        8.73      5.78 o
   4   5  22       27.69       21.99      6.97 o
   5   5  22        1.84       -0.83      5.59 o
  -5   6  22       54.73       75.20     13.12 o
  -4   6  22       37.24       40.68      7.07 o
  -3   6  22       36.25       32.01      6.96 o
  -2   6  22        3.06        7.17      7.58 o
  -1   6  22        8.32        7.98      6.06 o
   0   6  22       14.49        9.33      6.48 o
   1   6  22       18.87       29.34      7.61 o
   2   6  22       21.20       28.00      6.52 o
   3   6  22        0.08       -1.87      5.35 o
   4   6  22        0.24        5.56      5.88 o
  -4   7  22        0.33        1.31      5.28 o
  -3   7  22        0.98       -2.74      4.25 o
  -2   7  22       16.24       18.40      6.81 o
  -1   7  22        4.25        5.72      9.07 o
   0   7  22        0.20        3.86      7.47 o
   1   7  22        8.76       19.19      7.00 o
   2   7  22        3.71        6.99      5.61 o
   3   7  22        1.00       16.55      5.25 o
   4   7  22        3.16       10.68      9.91 o
  -3   8  22        1.22       -5.36      5.36 o
  -2   8  22       14.24       16.70      6.69 o
  -1   8  22        0.19       -4.12      4.12 o
   0   8  22        7.33        6.52      5.03 o
   1   8  22        3.70        5.08      4.85 o
   2   8  22       13.65       20.82      5.61 o
  -5   0  23       24.80       29.28     10.79 o
  -3   0  23        0.11       16.28      9.45 o
  -1   0  23      101.52      125.34     15.72 o
   1   0  23        3.89       -2.16      8.53 o
   3   0  23        8.81       12.48     10.68 o
   5   0  23       41.74       33.95     12.79 o
  -5   1  23        4.65        4.87      6.34 o
  -4   1  23        7.75        5.34      6.12 o
  -3   1  23        0.07       -5.22      5.57 o
  -2   1  23       24.78       26.16     10.50 o
  -1   1  23        0.19       -5.87      5.87 o
   0   1  23        0.01       -0.58      7.22 o
   1   1  23        0.31        6.24      6.09 o
   2   1  23        2.04       15.75      7.31 o
   3   1  23       13.83       24.90      8.05 o
   4   1  23        2.08        3.02     12.79 o
   5   1  23        0.28        1.73      7.27 o
  -5   2  23        2.89        1.63      6.38 o
  -4   2  23        9.37        4.92      6.21 o
  -3   2  23        0.17       -3.99      5.97 o
  -2   2  23        0.04        3.55      6.16 o
  -1   2  23        0.59        1.05      5.78 o
   0   2  23        0.65       -3.22      6.27 o
   1   2  23       29.84       44.69      8.64 o
   2   2  23       14.47       15.16      7.55 o
   3   2  23       39.69       41.18      9.04 o
   4   2  23       10.58       -2.69      6.87 o
   5   2  23        2.23       10.91      7.79 o
  -5   3  23        0.02        1.38      5.87 o
  -4   3  23        5.48        1.78      8.17 o
  -3   3  23        2.26        4.34      6.16 o
  -2   3  23        0.91       -4.19      6.05 o
  -1   3  23       25.78       27.07      7.59 o
   0   3  23        0.01       -0.68      5.77 o
   1   3  23        0.87       -0.80      5.89 o
   2   3  23        3.00       -0.59      6.01 o
   3   3  23       13.77        1.27      6.89 o
   4   3  23        8.20        6.05      6.94 o
  -4   4  23       12.62       20.02      8.84 o
  -3   4  23        3.33        1.08      5.91 o
  -2   4  23       34.58       35.77      7.98 o
  -1   4  23        3.54       -0.06      6.08 o
   0   4  23        8.10        5.23      6.18 o
   1   4  23        0.54       -1.90      6.03 o
   2   4  23        0.20        1.75      9.58 o
   3   4  23        6.58       16.90      7.51 o
   4   4  23        6.56       19.43      8.36 o
  -4   5  23        0.41        3.35      5.74 o
  -3   5  23       23.26       15.30      6.60 o
  -2   5  23        9.89        2.89      9.61 o
  -1   5  23        1.15        8.28      6.49 o
   0   5  23        0.77        1.73      5.70 o
   1   5  23        0.95       -5.65      5.65 o
   2   5  23       37.77       44.59      8.72 o
   3   5  23       12.83       30.93     12.89 o
  -3   6  23        8.04       14.66      9.97 o
  -2   6  23       19.87       24.93      7.46 o
  -1   6  23        1.39       -4.01      5.84 o
   0   6  23        0.28        6.89      6.58 o
   1   6  23       20.27       18.08     10.09 o
   2   6  23        7.48       -0.11      6.59 o
  -1   7  23        2.84       -4.65      6.25 o
   0   7  23       17.67       34.10     14.69 o
  -4   0  24        1.13       -1.80      9.04 o
  -2   0  24        4.96        7.86      9.91 o
   0   0  24       70.63       70.84     14.64 o
   2   0  24       21.51       23.37     12.02 o
  -3   1  24        9.73       13.01      6.91 o
  -2   1  24        2.80        2.02     13.64 o
  -1   1  24        0.45        2.41      7.17 o
   0   1  24       63.05       69.55     10.35 o
   1   1  24        3.09       -4.29      6.44 o
   2   1  24        5.42        1.63      7.17 o
   3   1  24        0.45       17.00      7.99 o
  -3   2  24       17.71       14.78      7.24 o
  -2   2  24       22.57       21.20     18.42 o
  -1   2  24        0.06       -4.12      6.34 o
   0   2  24       27.40       40.00      8.99 o
   1   2  24        0.04       -0.46     11.07 o
   2   2  24        1.25       -5.50      6.46 o
  -3   3  24        4.73       -1.83      6.15 o
  -2   3  24        0.00       -6.48      6.48 o
  -1   3  24        8.56       13.93      7.22 o
   0   3  24        6.74       25.51      8.24 o
   1   3  24        1.55       -4.65      6.42 o
   2   3  24       33.79       24.72      8.54 o
  -2   4  24        2.89       -0.88      9.45 o
  -1   4  24        1.37       -0.86      7.19 o
   0   4  24        1.85       -2.12      6.60 o
   1   4  24        4.08        1.66      6.84 o
 
